# Supplementary material for: De novo glycan sequencing by electronic excitation dissociation MS2-guided MS3 analysis on an Omnitrap-Orbitrap hybrid instrument
Source: Chem Sci. 2023 Jun 2;14(24):6695–704. doi: 10.1039/d3sc00870c (PMC10284134; doi:10.1039/d3sc00870c)
Supplement: SC-014-D3SC00870C-s002 [file SC-014-D3SC00870C-s002.zip]

Archive with 20 entries (20 files):
- analysis.baf
- analysis.baf_idx
- analysis.baf_xtr
- apexacquisition.method
- calib.bin
- corrsweep_msms
- excitesweep
- figure_s1_man9_cid_eed_y3b.raw
- figure_s2_man9_cid_cid_04a4.raw
- figure_s4_g2_eed.raw
- figure_s5a_g2_hcd.raw
- figure_s5b_g2_hcd_eed_y4.raw
- lock.file
- lockinfo
- projectcreationhelper
- pulprog__basictims3_add.compiled
- pulprog__basictims3_add.event_seq
- storage.mcf_idx
- submethods.xml
- synchelper
