# Supplementary material for: De novo glycan sequencing by electronic excitation dissociation MS2-guided MS3 analysis on an Omnitrap-Orbitrap hybrid instrument
Source: Chem Sci. 2023 Jun 2;14(24):6695–704. doi: 10.1039/d3sc00870c (PMC10284134; doi:10.1039/d3sc00870c)
Supplement: SC-014-D3SC00870C-s002 [file SC-014-D3SC00870C-s002.zip › apexacquisition.method]

<?xml version='1.0' encoding='UTF-8'?>
<method version="solariXcontrol_2">

<methodmetadata>
<primarykey>
  <methodfilepath>D:\Data\Users\Juan\20191017_MS3\20191022_RPD_Man9_iso1218_CID_55V_in_cell_iso1117.5_Delay_0.05_000001.d\YP_PM_Glycans_pos_01072016.m\apexAcquisition.method</methodfilepath>
  <!-- Actual file that method was originally loaded from -->
  <methodloadfromfile>D:\Data\Users\Juan\20191017_MS3\20191022_RPD_Man9_iso1218_CID_45V_in_cell_iso649.3_EED_18V_000001.d\YP_PM_Glycans_pos_01072016.m\apexAcquisition.method</methodloadfromfile>
  <methodname>YP_PM_Glycans_pos_01072016</methodname>
  <processchain>DefaultProcessChain</processchain>
  <username>admin</username>
  <samplename>20191022_RPD_Man9_iso1218_CID_55V_in_cell_iso1117.5_Delay_0.05</samplename>
  <sampledescription>2.79mBar</sampledescription>
  <date>Oct_22_2019 14:55:52.873</date>
  <userlevel>SERVICE</userlevel>
</primarykey>
<version><versionname>Compass ftmsControl Version.Build</versionname></version>
</methodmetadata>


<!-- Trace Information  -->
<traceinfo version="1.0">
	<tracedata type="TIC" title="TIC" unit="Intensity" color_rgb="#ff0000" tic="true" hystar="true" hystarchannel="0" />
	<tracedata type="BPC" title="BPC" unit="Intensity" color_rgb="#404040" tic="true" hystar="true" hystarchannel="1" />
	<tracedata type="SIC" lowmass="1217.0" highmass="1227.0" largestpeak_restriction="false" title="EIC 1222 (5)" unit="Intensity" color_rgb="#4221de" tic="true" />
	<tracedata type="SIC" lowmass="2117.0" highmass="2127.0" largestpeak_restriction="false" title="EIC 2122 (5)" unit="Intensity" color_rgb="#1dc941" tic="true" />
	<tracedata type="SIC" lowmass="2417.0" highmass="2427.0" largestpeak_restriction="false" title="EIC 2422 (5)" unit="Intensity" color_rgb="#6b4386" tic="true" />
	<tracedata type="SIC" lowmass="621.0" highmass="623.0" largestpeak_restriction="false" title="EIC 622 (1)" unit="Intensity" color_rgb="#9d0071" tic="true" />
	<tracedata type="SIC" lowmass="921.9" highmass="922.1" largestpeak_restriction="false" title="EIC 922 (0.1)" unit="Intensity" color_rgb="#738a91" tic="true" />
	<tracedata type="READBACK" command="API_CapCurrent" title="Capillary" unit="nA" color_rgb="#0000ff" />
</traceinfo>


<!-- BEGIN Time-Slice table expIndex=0 -->
<timeslicetable  slices="6" type="POSITIVE_ETD">
	<param name="Q1Mass"><value t="0">1218.5</value>
		<value t="2">202.0</value>
	</param>
	<param name="Q1Res"><value t="0">8.0</value>
		<value t="2">0.0</value>
	</param>
	<param name="Q1_Bias"><value t="0">0.0</value></param>
	<param name="Q1_EntranceLens"><value t="0">-1.0</value>
		<value t="2">3.0</value>
	</param>
	<param name="Q1_ExitLens"><value t="0">3.0</value>
		<value t="2">-1.7</value>
	</param>
	<param name="Q1_Focus"><value t="0">-80.0</value>
		<value t="2">80.0</value>
	</param>
	<param name="Q1_PostFilter"><value t="0">0.0</value></param>
	<param name="Q1_PreFilter"><value t="0">0.0</value></param>
	<param name="CC_FocusLens"><value t="0">-15.0</value>
		<value t="2">50.0</value>
	</param>
	<param name="CC_EntranceBiasT"><value t="0">-59.0</value>
		<value t="1">-0.2</value>
		<value t="5">-59.0</value>
	</param>
	<param name="CC_EntranceBiasX"><value t="0">0.4</value></param>
	<param name="CC_EntranceLensT"><value t="0">3.6</value>
		<value t="1">0.0</value>
		<value t="5">3.6</value>
	</param>
	<param name="CC_EntranceLensX"><value t="0">15.0</value></param>
	<param name="CC_ExitLensT"><value t="0">20.0</value>
		<value t="1">0.0</value>
		<value t="5">20.0</value>
	</param>
	<param name="CC_ExitLensX"><value t="0">-20.0</value></param>
	<param name="S_Skimmer2_L"><value t="0">5.0</value>
		<value t="2">-50.0</value>
	</param>
	<param name="Oct1_Bias2"><value t="0">2.0</value>
		<value t="2">-1.2</value>
	</param>
	<param name="Oct1_Bias_L"><value t="0">4.0</value>
		<value t="2">-100.0</value>
	</param>
	<param name="Oct1_Trap"><value t="0">10.0</value>
		<value t="2">8.0</value>
	</param>
	<param name="Oct1_PartitionLens"><value t="0">3.5</value>
		<value t="2">-0.7</value>
	</param>
	<param name="Xfer_Bias"><value t="0">-30.0</value></param>
	<param name="Xfer_EntranceLens"><value t="0">-20.0</value></param>
	<param name="Xfer_ExitLens"><value t="0">-20.0</value></param>
	<param name="Xfer_Lens_1"><value t="0">-40.0</value></param>
	<param name="Xfer_Lens_2"><value t="0">-11.0</value></param>
	<param name="Xfer_Lens_3"><value t="0">-50.0</value></param>
	<param name="DEV2"><value t="0">-1.0</value></param>
	<param name="EV1"><value t="0">-10.0</value></param>
	<param name="EV2"><value t="0">-10.0</value></param>
	<param name="PV1"><value t="0">0.7</value></param>
	<param name="PV2"><value t="0">0.7</value></param>
	<param name="PV2Q"><value t="0">1.0</value></param>
	<param name="V_Ramp_Time_1"><value t="0">0.01</value></param>
	<param name="V_Ramp_Time_2"><value t="0">0.01</value></param>
	<param name="VPV1_0"><value t="0">1.0</value></param>
	<param name="VPV2_0"><value t="0">1.0</value></param>
	<param name="VPV1_1"><value t="0">0.45</value></param>
	<param name="VPV2_1"><value t="0">0.55</value></param>
	<param name="VPV1_2"><value t="0">0.0</value></param>
	<param name="VPV2_2"><value t="0">0.0</value></param>
	<param name="VSTEP_1"><value t="0">1</value></param>
	<param name="VSTEP_2"><value t="0">1</value></param>
	<param name="RES1"><value t="0">1.0</value></param>
	<param name="RES2"><value t="0">1.0</value></param>
	<param name="RES3"><value t="0">1.0</value></param>
	<param name="RES4"><value t="0">1.0</value></param>
	<param name="S_Funnel2_DC"><value t="0">14.5</value></param>
	<param name="Oct1_Extract"><value t="0">-10.0</value></param>
	<param name="NCI_Chamber"><value t="0">-3.0</value></param>
	<param name="NCI_GateLensBlock"><value t="0">-20.0</value></param>
	<param name="NCI_GateLensPass"><value t="0">80.0</value></param>
	<param name="NCI_FocusLens"><value t="0">-6.7</value></param>
	<param name="NCI_TransferLens"><value t="0">5.3</value></param>
	<param name="S_MaldiPlate_L"><value t="0">0.0</value></param>
	<param name="S_CapillaryExit_L"><value t="0">180.0</value></param>
	<param name="S_Deflector_L"><value t="0">200.0</value></param>
	<param name="S_CapillaryExit_H"><value t="0">200.0</value></param>
	<param name="S_Funnel1_DC"><value t="0">60.0</value></param>
	<param name="S_Skimmer1"><value t="0">50.0</value></param>
	<param name="API_CapillaryEntrance"><value t="0">750.0</value></param>
	<param name="API_SprayShield"><value t="0">-50.0</value></param>
</timeslicetable>
<!-- END Time-Slice table  -->

<!-- BEGIN Time-Slice table expIndex=1 -->
<timeslicetable  slices="6" type="POSITIVE_ETD_REAGENT">
	<param name="Q1Mass"><value t="0">1218.5</value>
		<value t="2">202.0</value>
	</param>
	<param name="Q1Res"><value t="0">8.0</value>
		<value t="2">0.0</value>
	</param>
	<param name="Q1_Bias"><value t="0">0.0</value></param>
	<param name="Q1_EntranceLens"><value t="0">-1.0</value>
		<value t="2">3.0</value>
	</param>
	<param name="Q1_ExitLens"><value t="0">3.0</value>
		<value t="2">-1.7</value>
	</param>
	<param name="Q1_Focus"><value t="0">-80.0</value>
		<value t="2">80.0</value>
	</param>
	<param name="Q1_PostFilter"><value t="0">0.0</value></param>
	<param name="Q1_PreFilter"><value t="0">0.0</value></param>
	<param name="CC_FocusLens"><value t="0">-15.0</value>
		<value t="2">50.0</value>
	</param>
	<param name="CC_EntranceBiasT"><value t="0">0.5</value>
		<value t="1">-0.2</value>
		<value t="5">0.5</value>
	</param>
	<param name="CC_EntranceBiasX"><value t="0">-0.2</value></param>
	<param name="CC_EntranceLensT"><value t="0">-2.3</value>
		<value t="1">0.0</value>
		<value t="5">-2.3</value>
	</param>
	<param name="CC_EntranceLensX"><value t="0">-10.0</value></param>
	<param name="CC_ExitLensT"><value t="0">-15.0</value>
		<value t="1">0.0</value>
		<value t="5">-15.0</value>
	</param>
	<param name="CC_ExitLensX"><value t="0">20.0</value></param>
	<param name="S_Skimmer2_L"><value t="0">5.0</value>
		<value t="2">-50.0</value>
	</param>
	<param name="Oct1_Bias2"><value t="0">2.0</value>
		<value t="2">-1.2</value>
	</param>
	<param name="Oct1_Bias_L"><value t="0">4.0</value>
		<value t="2">-100.0</value>
	</param>
	<param name="Oct1_Trap"><value t="0">10.0</value>
		<value t="2">8.0</value>
	</param>
	<param name="Oct1_PartitionLens"><value t="0">3.5</value>
		<value t="2">-0.7</value>
	</param>
	<param name="Xfer_Bias"><value t="0">30.0</value></param>
	<param name="Xfer_EntranceLens"><value t="0">20.0</value></param>
	<param name="Xfer_ExitLens"><value t="0">13.0</value></param>
	<param name="Xfer_Lens_1"><value t="0">40.0</value></param>
	<param name="Xfer_Lens_2"><value t="0">11.0</value></param>
	<param name="Xfer_Lens_3"><value t="0">50.0</value></param>
	<param name="DEV2"><value t="0">-5.0</value></param>
	<param name="EV1"><value t="0">2.0</value></param>
	<param name="EV2"><value t="0">2.0</value></param>
	<param name="PV1"><value t="0">-0.5</value></param>
	<param name="PV2"><value t="0">-0.6</value></param>
	<param name="PV2Q"><value t="0">1.0</value></param>
	<param name="V_Ramp_Time_1"><value t="0">0.01</value></param>
	<param name="V_Ramp_Time_2"><value t="0">0.01</value></param>
	<param name="VPV1_0"><value t="0">1.0</value></param>
	<param name="VPV2_0"><value t="0">1.0</value></param>
	<param name="VPV1_1"><value t="0">0.45</value></param>
	<param name="VPV2_1"><value t="0">0.55</value></param>
	<param name="VPV1_2"><value t="0">0.0</value></param>
	<param name="VPV2_2"><value t="0">0.0</value></param>
	<param name="VSTEP_1"><value t="0">1</value></param>
	<param name="VSTEP_2"><value t="0">1</value></param>
	<param name="RES1"><value t="0">1.0</value></param>
	<param name="RES2"><value t="0">1.0</value></param>
	<param name="RES3"><value t="0">1.0</value></param>
	<param name="RES4"><value t="0">1.0</value></param>
	<param name="S_Funnel2_DC"><value t="0">14.5</value></param>
	<param name="Oct1_Extract"><value t="0">-10.0</value></param>
	<param name="NCI_Chamber"><value t="0">-3.0</value></param>
	<param name="NCI_GateLensBlock"><value t="0">-20.0</value></param>
	<param name="NCI_GateLensPass"><value t="0">80.0</value></param>
	<param name="NCI_FocusLens"><value t="0">-6.7</value></param>
	<param name="NCI_TransferLens"><value t="0">5.3</value></param>
	<param name="S_MaldiPlate_L"><value t="0">0.0</value></param>
	<param name="S_CapillaryExit_L"><value t="0">180.0</value></param>
	<param name="S_Deflector_L"><value t="0">200.0</value></param>
	<param name="S_CapillaryExit_H"><value t="0">200.0</value></param>
	<param name="S_Funnel1_DC"><value t="0">60.0</value></param>
	<param name="S_Skimmer1"><value t="0">50.0</value></param>
	<param name="API_CapillaryEntrance"><value t="0">750.0</value></param>
	<param name="API_SprayShield"><value t="0">-50.0</value></param>
</timeslicetable>
<!-- END Time-Slice table  -->

<!-- BEGIN Time-Slice table expIndex=2 -->
<timeslicetable  slices="6" type="NEGATIVE_ETD">
	<param name="Q1Mass"><value t="0">200.0</value>
		<value t="2">202.0</value>
	</param>
	<param name="Q1Res"><value t="0">5.0</value>
		<value t="2">0.0</value>
	</param>
	<param name="Q1_Bias"><value t="0">-0.0</value></param>
	<param name="Q1_EntranceLens"><value t="0">1.0</value>
		<value t="2">-3.0</value>
	</param>
	<param name="Q1_ExitLens"><value t="0">-3.0</value>
		<value t="2">1.7</value>
	</param>
	<param name="Q1_Focus"><value t="0">80.0</value>
		<value t="2">-80.0</value>
	</param>
	<param name="Q1_PostFilter"><value t="0">-0.0</value></param>
	<param name="Q1_PreFilter"><value t="0">-0.0</value></param>
	<param name="CC_FocusLens"><value t="0">15.0</value>
		<value t="2">-50.0</value>
	</param>
	<param name="CC_EntranceBiasT"><value t="0">52.0</value>
		<value t="1">0.2</value>
		<value t="5">52.0</value>
	</param>
	<param name="CC_EntranceBiasX"><value t="0">-0.8</value></param>
	<param name="CC_EntranceLensT"><value t="0">-3.6</value>
		<value t="1">5.8</value>
		<value t="5">-3.6</value>
	</param>
	<param name="CC_EntranceLensX"><value t="0">-15.0</value></param>
	<param name="CC_ExitLensT"><value t="0">-20.0</value>
		<value t="1">25.0</value>
		<value t="5">-20.0</value>
	</param>
	<param name="CC_ExitLensX"><value t="0">20.0</value></param>
	<param name="S_Skimmer2_L"><value t="0">-5.0</value>
		<value t="2">50.0</value>
	</param>
	<param name="Oct1_Bias2"><value t="0">-2.0</value>
		<value t="2">1.2</value>
	</param>
	<param name="Oct1_Bias_L"><value t="0">-4.0</value>
		<value t="2">100.0</value>
	</param>
	<param name="Oct1_Trap"><value t="0">-10.0</value>
		<value t="2">-8.0</value>
	</param>
	<param name="Oct1_PartitionLens"><value t="0">-3.5</value>
		<value t="2">0.7</value>
	</param>
	<param name="Xfer_Bias"><value t="0">30.0</value></param>
	<param name="Xfer_EntranceLens"><value t="0">20.0</value></param>
	<param name="Xfer_ExitLens"><value t="0">20.0</value></param>
	<param name="Xfer_Lens_1"><value t="0">40.0</value></param>
	<param name="Xfer_Lens_2"><value t="0">11.0</value></param>
	<param name="Xfer_Lens_3"><value t="0">50.0</value></param>
	<param name="DEV2"><value t="0">8.0</value></param>
	<param name="EV1"><value t="0">10.0</value></param>
	<param name="EV2"><value t="0">1.5</value></param>
	<param name="PV1"><value t="0">-0.5</value></param>
	<param name="PV2"><value t="0">-0.55</value></param>
	<param name="PV2Q"><value t="0">1.0</value></param>
	<param name="V_Ramp_Time_1"><value t="0">0.01</value></param>
	<param name="V_Ramp_Time_2"><value t="0">0.01</value></param>
	<param name="VPV1_0"><value t="0">-1.0</value></param>
	<param name="VPV2_0"><value t="0">-1.0</value></param>
	<param name="VPV1_1"><value t="0">-0.45</value></param>
	<param name="VPV2_1"><value t="0">-0.55</value></param>
	<param name="VPV1_2"><value t="0">0.0</value></param>
	<param name="VPV2_2"><value t="0">0.0</value></param>
	<param name="VSTEP_1"><value t="0">1</value></param>
	<param name="VSTEP_2"><value t="0">1</value></param>
	<param name="RES1"><value t="0">-1.0</value></param>
	<param name="RES2"><value t="0">-1.0</value></param>
	<param name="RES3"><value t="0">-1.0</value></param>
	<param name="RES4"><value t="0">-1.0</value></param>
	<param name="S_Funnel2_DC"><value t="0">-14.5</value></param>
	<param name="Oct1_Extract"><value t="0">10.0</value></param>
	<param name="NCI_Chamber"><value t="0">3.0</value></param>
	<param name="NCI_GateLensBlock"><value t="0">20.0</value></param>
	<param name="NCI_GateLensPass"><value t="0">-80.0</value></param>
	<param name="NCI_FocusLens"><value t="0">6.7</value></param>
	<param name="NCI_TransferLens"><value t="0">-5.3</value></param>
	<param name="S_MaldiPlate_L"><value t="0">-0.0</value></param>
	<param name="S_CapillaryExit_L"><value t="0">-200.0</value></param>
	<param name="S_Deflector_L"><value t="0">-180.0</value></param>
	<param name="S_CapillaryExit_H"><value t="0">200.0</value></param>
	<param name="S_Funnel1_DC"><value t="0">-150.0</value></param>
	<param name="S_Skimmer1"><value t="0">-30.0</value></param>
	<param name="API_CapillaryEntrance"><value t="0">900.0</value></param>
	<param name="API_SprayShield"><value t="0">500.0</value></param>
</timeslicetable>
<!-- END Time-Slice table  -->

<!-- BEGIN Time-Slice table expIndex=3 -->
<timeslicetable  slices="6" type="NEGATIVE_ETD_REAGENT">
	<param name="Q1Mass"><value t="0">200.0</value>
		<value t="2">202.0</value>
	</param>
	<param name="Q1Res"><value t="0">5.0</value>
		<value t="2">0.0</value>
	</param>
	<param name="Q1_Bias"><value t="0">-0.0</value></param>
	<param name="Q1_EntranceLens"><value t="0">1.0</value>
		<value t="2">-3.0</value>
	</param>
	<param name="Q1_ExitLens"><value t="0">-3.0</value>
		<value t="2">1.7</value>
	</param>
	<param name="Q1_Focus"><value t="0">80.0</value>
		<value t="2">-80.0</value>
	</param>
	<param name="Q1_PostFilter"><value t="0">-0.0</value></param>
	<param name="Q1_PreFilter"><value t="0">-0.0</value></param>
	<param name="CC_FocusLens"><value t="0">15.0</value>
		<value t="2">-50.0</value>
	</param>
	<param name="CC_EntranceBiasT"><value t="0">-0.5</value>
		<value t="1">0.2</value>
		<value t="5">-0.5</value>
	</param>
	<param name="CC_EntranceBiasX"><value t="0">0.2</value></param>
	<param name="CC_EntranceLensT"><value t="0">2.3</value>
		<value t="1">5.8</value>
		<value t="5">2.3</value>
	</param>
	<param name="CC_EntranceLensX"><value t="0">20.0</value></param>
	<param name="CC_ExitLensT"><value t="0">25.0</value></param>
	<param name="CC_ExitLensX"><value t="0">-15.0</value></param>
	<param name="S_Skimmer2_L"><value t="0">-5.0</value>
		<value t="2">50.0</value>
	</param>
	<param name="Oct1_Bias2"><value t="0">-2.0</value>
		<value t="2">1.2</value>
	</param>
	<param name="Oct1_Bias_L"><value t="0">-4.0</value>
		<value t="2">100.0</value>
	</param>
	<param name="Oct1_Trap"><value t="0">-10.0</value>
		<value t="2">-8.0</value>
	</param>
	<param name="Oct1_PartitionLens"><value t="0">-3.5</value>
		<value t="2">0.7</value>
	</param>
	<param name="Xfer_Bias"><value t="0">-30.0</value></param>
	<param name="Xfer_EntranceLens"><value t="0">-20.0</value></param>
	<param name="Xfer_ExitLens"><value t="0">-13.0</value></param>
	<param name="Xfer_Lens_1"><value t="0">-40.0</value></param>
	<param name="Xfer_Lens_2"><value t="0">-11.0</value></param>
	<param name="Xfer_Lens_3"><value t="0">-50.0</value></param>
	<param name="DEV2"><value t="0">5.0</value></param>
	<param name="EV1"><value t="0">-2.0</value></param>
	<param name="EV2"><value t="0">-2.0</value></param>
	<param name="PV1"><value t="0">0.5</value></param>
	<param name="PV2"><value t="0">0.6</value></param>
	<param name="PV2Q"><value t="0">1.0</value></param>
	<param name="V_Ramp_Time_1"><value t="0">0.01</value></param>
	<param name="V_Ramp_Time_2"><value t="0">0.01</value></param>
	<param name="VPV1_0"><value t="0">-1.0</value></param>
	<param name="VPV2_0"><value t="0">-1.0</value></param>
	<param name="VPV1_1"><value t="0">-0.45</value></param>
	<param name="VPV2_1"><value t="0">-0.55</value></param>
	<param name="VPV1_2"><value t="0">0.0</value></param>
	<param name="VPV2_2"><value t="0">0.0</value></param>
	<param name="VSTEP_1"><value t="0">1</value></param>
	<param name="VSTEP_2"><value t="0">1</value></param>
	<param name="RES1"><value t="0">-1.0</value></param>
	<param name="RES2"><value t="0">-1.0</value></param>
	<param name="RES3"><value t="0">-1.0</value></param>
	<param name="RES4"><value t="0">-1.0</value></param>
	<param name="S_Funnel2_DC"><value t="0">-14.5</value></param>
	<param name="Oct1_Extract"><value t="0">10.0</value></param>
	<param name="NCI_Chamber"><value t="0">3.0</value></param>
	<param name="NCI_GateLensBlock"><value t="0">20.0</value></param>
	<param name="NCI_GateLensPass"><value t="0">-80.0</value></param>
	<param name="NCI_FocusLens"><value t="0">6.7</value></param>
	<param name="NCI_TransferLens"><value t="0">-5.3</value></param>
	<param name="S_MaldiPlate_L"><value t="0">-0.0</value></param>
	<param name="S_CapillaryExit_L"><value t="0">-200.0</value></param>
	<param name="S_Deflector_L"><value t="0">-180.0</value></param>
	<param name="S_CapillaryExit_H"><value t="0">200.0</value></param>
	<param name="S_Funnel1_DC"><value t="0">-150.0</value></param>
	<param name="S_Skimmer1"><value t="0">-30.0</value></param>
	<param name="API_CapillaryEntrance"><value t="0">900.0</value></param>
	<param name="API_SprayShield"><value t="0">500.0</value></param>
</timeslicetable>
<!-- END Time-Slice table  -->


<paramlist>
<param name="AMP_Apply_QPE"><value>0</value></param>
<param name="AMP_Baseline_Correct"><value>0</value></param>
<param name="AMP_Center_MZ"><value>0.0</value></param>
<param name="AMP_Debug_Mode"><value>0</value></param>
<param name="AMP_Debug_Slope"><value>-1</value></param>
<param name="AMP_Debug_Window"><value>0</value></param>
<param name="AMP_Generate_QPE"><value>0</value></param>
<param name="AMP_High_MZ"><value>0.0</value></param>
<param name="AMP_Low_MZ"><value>0.0</value></param>
<param name="AMP_Min_Peak_SN"><value>10.0</value></param>
<param name="AMP_Perform_PreCalculation_Correction"><value>0</value></param>
<param name="AMP_QPE_Filename"><value>110519_nanoESIpos_defaultmethod</value></param>
<param name="AMP_QPE_FinePhaseCorrection"><value>0.0</value></param>
<param name="AMP_QPE_UseFinePhaseCorrection"><value>0</value></param>
<param name="AMP_SSB"><value>2.0</value></param>
<param name="AMP_Status"><value>0</value></param>
<param name="AMP_UseAdvancedParams"><value>0</value></param>
<param name="AMP_UseGeneticAlgorithm"><value>0</value></param>
<param name="AMP_UseHighChargeStateRules"><value>0</value></param>
<param name="AMP_UseSparseSpectrumRules"><value>0</value></param>
<param name="AMP_WDW"><value>5</value></param>
<param name="AMS_ActiveExclusion"><value>1</value></param>
<param name="AMS_BasePeak"><value>0</value></param>
<param name="AMS_ChargeStateTolerance"><value>0.0</value></param>
<param name="AMS_CollisionEnergyOffset"><value>0.0</value></param>
<param name="AMS_CollisionalActivationEnabled"><value>1</value></param>
<param name="AMS_DynamicExclusion"><value>0</value></param>
<param name="AMS_EXCL_Masses"><value>&lt;masslistarray&gt;&lt;masslist starttime="0.0"&gt;&lt;range&gt;&lt;low&gt;200.0&lt;/low&gt;&lt;high&gt;400.0&lt;/high&gt;&lt;/range&gt;&lt;/masslist&gt;&lt;/masslistarray&gt;</value></param>
<param name="AMS_EnergyFile"><value>		1: 0.027   17.044		2: 0.0386  -3.5576		3: 0.0291  -1.0453		4: 0.0291  -1.0453		5: 0.0291  -1.0453		6: 0.0291  -1.0453		</value></param>
<param name="AMS_ExcludeAfter"><value>3</value></param>
<param name="AMS_FixedCollisionVoltage"><value>-16.0</value></param>
<param name="AMS_FixedCollisionVoltageEnabled"><value>0</value></param>
<param name="AMS_FractionatedFIA"><value>0</value></param>
<param name="AMS_FragmentationMode"><value>0</value></param>
<param name="AMS_IsolationEnabled"><value>1</value></param>
<param name="AMS_MSMSBoostEnabled"><value>0</value></param>
<param name="AMS_MSMSDuration"><value>4.0</value></param>
<param name="AMS_MassAccuracy"><value>20.0</value></param>
<param name="AMS_MaxNumParentIons"><value>4</value></param>
<param name="AMS_MaxThreshold"><value>1.0E38</value></param>
<param name="AMS_MinThreshold"><value>5000000.0</value></param>
<param name="AMS_PreferMultiplyCharged"><value>0</value></param>
<param name="AMS_Priority_Masses"><value>&lt;masslistarray&gt;&lt;masslist starttime="0.0"&gt;&lt;/masslist&gt;&lt;/masslistarray&gt;</value></param>
<param name="AMS_ReleaseAfter"><value>1.0</value></param>
<param name="AMS_SourceQuench"><value>1</value></param>
<param name="AMS_ThresholdSelectionMode"><value>0</value></param>
<param name="AMS_UI_FragmentationType_Selection"><value>0</value></param>
<param name="API_APCI_HVSW"><value>0</value></param>
<param name="API_CapillaryEntrance"><value>750.0</value></param>
<param name="API_CoronadNeedle"><value>0.0</value></param>
<param name="API_DivertValve_Position"><value>2</value></param>
<param name="API_DryGasFlow"><value>7.4</value></param>
<param name="API_DryGasTemp"><value>150.0</value></param>
<param name="API_ESI_HVSW"><value>1</value></param>
<param name="API_NebGasFlow"><value>0.1</value></param>
<param name="API_NebGasTemp"><value>350.0</value></param>
<param name="API_NebSW"><value>0</value></param>
<param name="API_Polarity"><value>0</value></param>
<param name="API_SourceType"><value>4</value></param>
<param name="API_SprayShield"><value>-50.0</value></param>
<param name="API_SyringeFlowRate"><value>120.0</value></param>
<param name="API_SyringeRateUnit"><value>1</value></param>
<param name="AQSmode"><value>0</value></param>
<param name="AQ_mod"><value>0</value></param>
<param name="AZURA_Enable"><value>0</value></param>
<param name="Active_Segment_Index"><value>0</value></param>
<param name="Add_Lock_Mass"><value>0</value></param>
<param name="AqDSize"><value>1048576</value></param>
<param name="BC_Filter_Width"><value>150</value></param>
<param name="BC_Peak_Expansion_Points"><value>20</value></param>
<param name="BC_Remove_Neg_Intensities"><value>0</value></param>
<param name="BC_mod"><value>1</value></param>
<param name="BF1"><value>0.0</value></param>
<param name="BYTORDA"><value>0</value></param>
<param name="BYTORDP"><value>0</value></param>
<param name="CC_EntranceBiasT"><value>-59.0</value></param>
<param name="CC_EntranceBiasX"><value>0.4</value></param>
<param name="CC_EntranceLensT"><value>3.6</value></param>
<param name="CC_EntranceLensX"><value>15.0</value></param>
<param name="CC_ExitLensT"><value>20.0</value></param>
<param name="CC_ExitLensX"><value>-20.0</value></param>
<param name="CC_FocusLens"><value>-15.0</value></param>
<param name="CC_GasBypass"><value>0</value></param>
<param name="CC_GasFlow"><value>40.0</value></param>
<param name="CC_GasFlushSW"><value>0</value></param>
<param name="CC_GasFlushTime"><value>1.1</value></param>
<param name="CC_GasSW"><value>1</value></param>
<param name="CC_RFAmp"><value>2000.0</value></param>
<param name="CC_RF_Freq"><value>1.0</value></param>
<param name="CFDGTYP"><value>0</value></param>
<param name="CFRGTYP"><value>7</value></param>
<param name="CLDATE"><value>Wed Sep 11 02:02:51 2019</value></param>
<param name="CLPTS"><value>6</value></param>
<param name="CLSTAT"><value>2</value></param>
<param name="CNST_0"><value>1.0</value></param>
<param name="CNST_1"><value>1.0</value></param>
<param name="CNST_10"><value>1.0</value></param>
<param name="CNST_11"><value>1.0</value></param>
<param name="CNST_12"><value>1.0</value></param>
<param name="CNST_13"><value>1.0</value></param>
<param name="CNST_14"><value>1.0</value></param>
<param name="CNST_15"><value>1.0</value></param>
<param name="CNST_16"><value>1.0</value></param>
<param name="CNST_17"><value>1.0</value></param>
<param name="CNST_18"><value>1.0</value></param>
<param name="CNST_19"><value>1.0</value></param>
<param name="CNST_2"><value>1.0</value></param>
<param name="CNST_20"><value>1.0</value></param>
<param name="CNST_21"><value>1.0</value></param>
<param name="CNST_22"><value>1.0</value></param>
<param name="CNST_23"><value>1.0</value></param>
<param name="CNST_24"><value>1.0</value></param>
<param name="CNST_25"><value>1.0</value></param>
<param name="CNST_26"><value>1.0</value></param>
<param name="CNST_27"><value>1.0</value></param>
<param name="CNST_28"><value>1.0</value></param>
<param name="CNST_29"><value>1.0</value></param>
<param name="CNST_3"><value>1.0</value></param>
<param name="CNST_30"><value>1.0</value></param>
<param name="CNST_31"><value>1.0</value></param>
<param name="CNST_4"><value>1.0</value></param>
<param name="CNST_5"><value>1.0</value></param>
<param name="CNST_6"><value>1.0</value></param>
<param name="CNST_7"><value>1.0</value></param>
<param name="CNST_8"><value>1.0</value></param>
<param name="CNST_9"><value>1.0</value></param>
<param name="COROFFS"><value>0.0</value></param>
<param name="C_MsmsE"><value>0.0</value></param>
<param name="Calibration"><value>C12H19F12N3O6P3/622.0290/622.0288/622.0289/-0.041,C18H19F24N3O6P3/922.0098/922.0098/922.0101/0.319,C24H19F36N3O6P3/1221.9906/1221.9896/1221.9901/-0.462,C30H19F48N3O6P3/1521.9715/1521.9710/1521.9715/0.015,C36H19F60N3O6P3/1821.9523/1821.9514/1821.9519/-0.207,C42H19F72N3O6P3/2121.9332/2121.9335/2121.9341/0.426</value></param>
<param name="Calmet"><value>5</value></param>
<param name="Calmet_negative"><value>5</value></param>
<param name="Calmet_positive"><value>5</value></param>
<param name="CoAddActivated"><value>0</value></param>
<param name="CoAddMax"><value>10000.0</value></param>
<param name="CoAddMaxScans"><value>1000</value></param>
<param name="CoAddMin"><value>10000.0</value></param>
<param name="CoAddNS"><value>1</value></param>
<param name="CoAddStoreBaf"><value>0</value></param>
<param name="CorrLst_0"><value>-1.0</value></param>
<param name="CorrLst_1"><value>-1.0</value></param>
<param name="CorrLst_10"><value>-1.0</value></param>
<param name="CorrLst_11"><value>-1.0</value></param>
<param name="CorrLst_12"><value>-1.0</value></param>
<param name="CorrLst_13"><value>-1.0</value></param>
<param name="CorrLst_14"><value>-1.0</value></param>
<param name="CorrLst_15"><value>-1.0</value></param>
<param name="CorrLst_2"><value>-1.0</value></param>
<param name="CorrLst_3"><value>-1.0</value></param>
<param name="CorrLst_4"><value>-1.0</value></param>
<param name="CorrLst_5"><value>-1.0</value></param>
<param name="CorrLst_6"><value>-1.0</value></param>
<param name="CorrLst_7"><value>-1.0</value></param>
<param name="CorrLst_8"><value>-1.0</value></param>
<param name="CorrLst_9"><value>-1.0</value></param>
<param name="CorrLst_MS3_0"><value>-1.0</value></param>
<param name="CorrLst_MS3_1"><value>-1.0</value></param>
<param name="CorrLst_MS3_10"><value>-1.0</value></param>
<param name="CorrLst_MS3_11"><value>-1.0</value></param>
<param name="CorrLst_MS3_12"><value>-1.0</value></param>
<param name="CorrLst_MS3_13"><value>-1.0</value></param>
<param name="CorrLst_MS3_14"><value>-1.0</value></param>
<param name="CorrLst_MS3_15"><value>-1.0</value></param>
<param name="CorrLst_MS3_2"><value>-1.0</value></param>
<param name="CorrLst_MS3_3"><value>-1.0</value></param>
<param name="CorrLst_MS3_4"><value>-1.0</value></param>
<param name="CorrLst_MS3_5"><value>-1.0</value></param>
<param name="CorrLst_MS3_6"><value>-1.0</value></param>
<param name="CorrLst_MS3_7"><value>-1.0</value></param>
<param name="CorrLst_MS3_8"><value>-1.0</value></param>
<param name="CorrLst_MS3_9"><value>-1.0</value></param>
<param name="CorrLst_MS4_0"><value>-1.0</value></param>
<param name="CorrLst_MS4_1"><value>-1.0</value></param>
<param name="CorrLst_MS4_10"><value>-1.0</value></param>
<param name="CorrLst_MS4_11"><value>-1.0</value></param>
<param name="CorrLst_MS4_12"><value>-1.0</value></param>
<param name="CorrLst_MS4_13"><value>-1.0</value></param>
<param name="CorrLst_MS4_14"><value>-1.0</value></param>
<param name="CorrLst_MS4_15"><value>-1.0</value></param>
<param name="CorrLst_MS4_2"><value>-1.0</value></param>
<param name="CorrLst_MS4_3"><value>-1.0</value></param>
<param name="CorrLst_MS4_4"><value>-1.0</value></param>
<param name="CorrLst_MS4_5"><value>-1.0</value></param>
<param name="CorrLst_MS4_6"><value>-1.0</value></param>
<param name="CorrLst_MS4_7"><value>-1.0</value></param>
<param name="CorrLst_MS4_8"><value>-1.0</value></param>
<param name="CorrLst_MS4_9"><value>-1.0</value></param>
<param name="DE"><value>3500.0</value></param>
<param name="DECIM"><value>22</value></param>
<param name="DEV2"><value>-1.0</value></param>
<param name="DIGMOD"><value>1</value></param>
<param name="DIGTYP"><value>12</value></param>
<param name="DM"><value>1</value></param>
<param name="DR"><value>19</value></param>
<param name="DRU_DataMode"><value>0</value></param>
<param name="DS"><value>0</value></param>
<param name="DSPFIRM"><value>3</value></param>
<param name="DSPFVS"><value>0</value></param>
<param name="DW"><value>0.1</value></param>
<param name="D_0"><value>1.0E-5</value></param>
<param name="D_1"><value>0.001</value></param>
<param name="D_10"><value>8.0</value></param>
<param name="D_11"><value>0.001</value></param>
<param name="D_12"><value>0.3</value></param>
<param name="D_13"><value>0.001</value></param>
<param name="D_14"><value>0.01</value></param>
<param name="D_15"><value>0.001</value></param>
<param name="D_16"><value>0.01</value></param>
<param name="D_17"><value>0.01</value></param>
<param name="D_18"><value>0.01</value></param>
<param name="D_19"><value>0.02</value></param>
<param name="D_2"><value>0.001</value></param>
<param name="D_20"><value>0.05</value></param>
<param name="D_21"><value>0.01</value></param>
<param name="D_22"><value>0.02</value></param>
<param name="D_23"><value>0.1</value></param>
<param name="D_24"><value>1.0E-7</value></param>
<param name="D_25"><value>0.005</value></param>
<param name="D_26"><value>1.0E-7</value></param>
<param name="D_27"><value>0.001</value></param>
<param name="D_28"><value>0.005</value></param>
<param name="D_29"><value>1.0E-7</value></param>
<param name="D_3"><value>0.01</value></param>
<param name="D_30"><value>1.0E-7</value></param>
<param name="D_31"><value>0.05</value></param>
<param name="D_4"><value>0.01</value></param>
<param name="D_5"><value>0.001</value></param>
<param name="D_6"><value>0.05</value></param>
<param name="D_7"><value>1.0E-4</value></param>
<param name="D_8"><value>0.01</value></param>
<param name="D_9"><value>0.05</value></param>
<param name="DataDep"><value>0</value></param>
<param name="ECD"><value>1</value></param>
<param name="ECDLens"><value>-17.8</value></param>
<param name="ECD_MS3"><value>0</value></param>
<param name="ECD_MS4"><value>0</value></param>
<param name="EM"><value>1</value></param>
<param name="ETD_OnOffSW"><value>0</value></param>
<param name="EV1"><value>-10.0</value></param>
<param name="EV2"><value>-10.0</value></param>
<param name="EXC_CTL"><value>1</value></param>
<param name="EXC_Freq_High"><value>909100.0</value></param>
<param name="EXC_Freq_Low"><value>73700.0</value></param>
<param name="EXC_hi"><value>2500.0</value></param>
<param name="EXC_low"><value>202.762</value></param>
<param name="EXC_shot"><value>592.0</value></param>
<param name="Experiment_Table_Index"><value>0</value></param>
<param name="FQ1LIST"><value>freqlist1</value></param>
<param name="FQ2LIST"><value>freqlist2</value></param>
<param name="FQ3LIST"><value>freqlist3</value></param>
<param name="FQ4LIST"><value>freqlist4</value></param>
<param name="FQ5LIST"><value>freqlist5</value></param>
<param name="FQ6LIST"><value>freqlist6</value></param>
<param name="FQ7LIST"><value>freqlist7</value></param>
<param name="FQ8LIST"><value>freqlist8</value></param>
<param name="FR_low"><value>73724.42588382543</value></param>
<param name="FW"><value>1.0E8</value></param>
<param name="FidSum"><value>8192</value></param>
<param name="GB"><value>0.7</value></param>
<param name="Gated_Trapping_Mode"><value>0</value></param>
<param name="Gui_NS"><value>40</value></param>
<param name="HEC"><value>0.0</value></param>
<param name="HES"><value>0.0</value></param>
<param name="Harmonic_Detection"><value>0</value></param>
<param name="HexCenterFreq"><value>5000.0</value></param>
<param name="Hy_path"><value>no</value></param>
<param name="ICC_LowerPeakSumLimit"><value>5.0E8</value></param>
<param name="ICC_StartReactionLevel"><value>85.0</value></param>
<param name="ICC_UpperPeakSumLimit"><value>5.0E9</value></param>
<param name="IHEF"><value>1.5</value></param>
<param name="IIE"><value>18.0</value></param>
<param name="IM"><value>1</value></param>
<param name="INP_0"><value>0.0</value></param>
<param name="INP_1"><value>0.0</value></param>
<param name="INP_10"><value>0.0</value></param>
<param name="INP_11"><value>0.0</value></param>
<param name="INP_12"><value>0.0</value></param>
<param name="INP_13"><value>0.0</value></param>
<param name="INP_14"><value>0.0</value></param>
<param name="INP_15"><value>0.0</value></param>
<param name="INP_16"><value>0.0</value></param>
<param name="INP_17"><value>0.0</value></param>
<param name="INP_18"><value>0.0</value></param>
<param name="INP_19"><value>0.0</value></param>
<param name="INP_2"><value>0.0</value></param>
<param name="INP_20"><value>0.0</value></param>
<param name="INP_21"><value>0.0</value></param>
<param name="INP_22"><value>0.0</value></param>
<param name="INP_23"><value>0.0</value></param>
<param name="INP_24"><value>0.0</value></param>
<param name="INP_25"><value>0.0</value></param>
<param name="INP_26"><value>0.0</value></param>
<param name="INP_27"><value>0.0</value></param>
<param name="INP_28"><value>0.0</value></param>
<param name="INP_29"><value>0.0</value></param>
<param name="INP_3"><value>0.0</value></param>
<param name="INP_30"><value>0.0</value></param>
<param name="INP_31"><value>0.0</value></param>
<param name="INP_4"><value>0.0</value></param>
<param name="INP_5"><value>0.0</value></param>
<param name="INP_6"><value>0.0</value></param>
<param name="INP_7"><value>0.0</value></param>
<param name="INP_8"><value>0.0</value></param>
<param name="INP_9"><value>0.0</value></param>
<param name="INSTRUM"><value></value></param>
<param name="IN_0"><value>0.001</value></param>
<param name="IN_1"><value>0.001</value></param>
<param name="IN_10"><value>0.001</value></param>
<param name="IN_11"><value>0.001</value></param>
<param name="IN_12"><value>0.001</value></param>
<param name="IN_13"><value>0.001</value></param>
<param name="IN_14"><value>0.001</value></param>
<param name="IN_15"><value>0.001</value></param>
<param name="IN_16"><value>0.001</value></param>
<param name="IN_17"><value>0.001</value></param>
<param name="IN_18"><value>0.001</value></param>
<param name="IN_19"><value>0.001</value></param>
<param name="IN_2"><value>0.001</value></param>
<param name="IN_20"><value>0.001</value></param>
<param name="IN_21"><value>0.001</value></param>
<param name="IN_22"><value>0.001</value></param>
<param name="IN_23"><value>0.001</value></param>
<param name="IN_24"><value>0.001</value></param>
<param name="IN_25"><value>0.001</value></param>
<param name="IN_26"><value>0.001</value></param>
<param name="IN_27"><value>0.001</value></param>
<param name="IN_28"><value>0.001</value></param>
<param name="IN_29"><value>0.001</value></param>
<param name="IN_3"><value>0.001</value></param>
<param name="IN_30"><value>0.001</value></param>
<param name="IN_31"><value>0.001</value></param>
<param name="IN_4"><value>0.001</value></param>
<param name="IN_5"><value>0.001</value></param>
<param name="IN_6"><value>0.001</value></param>
<param name="IN_7"><value>0.001</value></param>
<param name="IN_8"><value>0.001</value></param>
<param name="IN_9"><value>0.001</value></param>
<param name="IN_CELL_ISOLATION"><value>1</value></param>
<param name="IN_CELL_ISOLATION_MODE"><value>0</value></param>
<param name="IN_CELL_ISOLATION_MODE_MS3"><value>0</value></param>
<param name="IN_CELL_ISOLATION_MODE_MS4"><value>0</value></param>
<param name="IN_CELL_ISOLATION_MS3"><value>0</value></param>
<param name="IN_CELL_ISOLATION_MS4"><value>0</value></param>
<param name="IN_CELL_MSN_STATE"><value>1</value></param>
<param name="IRMPD"><value>0</value></param>
<param name="IRMPD_MS3"><value>0</value></param>
<param name="IRMPD_MS4"><value>0</value></param>
<param name="IRMPD_Power"><value>0.0</value></param>
<param name="IccAux1"><value>0.0</value></param>
<param name="IccAux2"><value>0.0</value></param>
<param name="IccAux3"><value>0.0</value></param>
<param name="IccAux4"><value>0.0</value></param>
<param name="InSource_Frag_Energy"><value>100.0</value></param>
<param name="IonAccumulationDuringDetection"><value>1</value></param>
<param name="IonChargeControl"><value>0</value></param>
<param name="Ion_Mirror_RFAmp"><value>100.0</value></param>
<param name="IsCID"><value>0</value></param>
<param name="IsolationNotch_0"><value>5.0</value></param>
<param name="IsolationNotch_1"><value>5.0</value></param>
<param name="IsolationNotch_2"><value>5.03</value></param>
<param name="IsolationNotch_3"><value>-1.0</value></param>
<param name="JHIGH_0"><value>2500.0</value></param>
<param name="JHIGH_1"><value>3000.0</value></param>
<param name="JHIGH_2"><value>3000.0</value></param>
<param name="JHIGH_3"><value>1800.0</value></param>
<param name="JLOW_0"><value>200.0</value></param>
<param name="JLOW_1"><value>100.0</value></param>
<param name="JLOW_2"><value>100.0</value></param>
<param name="JLOW_3"><value>90.0</value></param>
<param name="Kilgour_WDW_Factor"><value>0.5</value></param>
<param name="LB"><value>-0.2</value></param>
<param name="LCRunTime"><value>75.0</value></param>
<param name="LC_Capture_Fill_Time"><value>0.05</value></param>
<param name="LC_Capture_Mode"><value>0</value></param>
<param name="LC_Capture_Num_Fills"><value>1</value></param>
<param name="LC_Capture_Quench_Time"><value>0.01</value></param>
<param name="LC_Capture_Sample_Rate"><value>0.01</value></param>
<param name="LC_mode"><value>0</value></param>
<param name="L_0"><value>313</value></param>
<param name="L_1"><value>1348</value></param>
<param name="L_10"><value>1</value></param>
<param name="L_11"><value>1</value></param>
<param name="L_12"><value>311</value></param>
<param name="L_13"><value>1</value></param>
<param name="L_14"><value>1</value></param>
<param name="L_15"><value>1</value></param>
<param name="L_16"><value>1</value></param>
<param name="L_17"><value>1</value></param>
<param name="L_18"><value>332</value></param>
<param name="L_19"><value>1</value></param>
<param name="L_2"><value>399</value></param>
<param name="L_20"><value>1</value></param>
<param name="L_21"><value>1</value></param>
<param name="L_22"><value>1</value></param>
<param name="L_23"><value>1</value></param>
<param name="L_24"><value>1</value></param>
<param name="L_25"><value>1</value></param>
<param name="L_26"><value>1</value></param>
<param name="L_27"><value>1</value></param>
<param name="L_28"><value>200</value></param>
<param name="L_29"><value>20</value></param>
<param name="L_3"><value>1</value></param>
<param name="L_30"><value>1</value></param>
<param name="L_31"><value>1585</value></param>
<param name="L_4"><value>1</value></param>
<param name="L_5"><value>1</value></param>
<param name="L_6"><value>311</value></param>
<param name="L_7"><value>1</value></param>
<param name="L_8"><value>1</value></param>
<param name="L_9"><value>1</value></param>
<param name="LaserAttn"><value>46.0</value></param>
<param name="LaserFocus"><value>2</value></param>
<param name="LaserFocus_Large"><value>2040</value></param>
<param name="LaserFocus_Medium"><value>3400</value></param>
<param name="LaserFocus_Minimum"><value>6700</value></param>
<param name="LaserFocus_Small"><value>5780</value></param>
<param name="LaserFocus_UltraLarge"><value>340</value></param>
<param name="LaserFrequency"><value>200</value></param>
<param name="LaserPowerOffset_Large"><value>0</value></param>
<param name="LaserPowerOffset_Medium"><value>0</value></param>
<param name="LaserPowerOffset_Small"><value>0</value></param>
<param name="LaserPowerOffset_UltraLarge"><value>0</value></param>
<param name="LaserPowerRange_Large"><value>100</value></param>
<param name="LaserPowerRange_Medium"><value>100</value></param>
<param name="LaserPowerRange_Small"><value>100</value></param>
<param name="LaserPowerRange_UltraLarge"><value>100</value></param>
<param name="LaserPowerZeroPoint"><value>39770</value></param>
<param name="M1LIST"><value>se__curr_m1</value></param>
<param name="MAXI"><value>1.12</value></param>
<param name="MAXPKS"><value>1000</value></param>
<param name="MI"><value>0.001</value></param>
<param name="ML1"><value>1.843335105760265E8</value></param>
<param name="ML1_negative"><value>1.8433286541534778E8</value></param>
<param name="ML1_positive"><value>1.843335105760265E8</value></param>
<param name="ML2"><value>-8.893346367646624</value></param>
<param name="ML2_negative"><value>-5.272792745029368</value></param>
<param name="ML2_positive"><value>-8.893346367646624</value></param>
<param name="ML3"><value>-531251.3596837843</value></param>
<param name="ML3_negative"><value>-91351.62454313012</value></param>
<param name="ML3_positive"><value>-531251.3596837843</value></param>
<param name="MTP_AbsPosZ"><value>0.0</value></param>
<param name="MTP_LaserPowerOffset"><value>0</value></param>
<param name="MTP_LaserPowerRange"><value>100</value></param>
<param name="MTP_RANDOM_WALK_ENABLE"><value>0</value></param>
<param name="MTP_SCAN_PER_GRID"><value>1</value></param>
<param name="MTP_SPOT_DIAMETER"><value>2000.0</value></param>
<param name="MTP_SmartWalkEnable"><value>0</value></param>
<param name="MTP_SmartWalkGridWidth"><value>100</value></param>
<param name="MTP_SmartWalkPatternTable"><value>2</value></param>
<param name="MTP_SmartWalkPattern_GridIncrement"><value>5</value></param>
<param name="MTP_SmartWalkPattern_GridOffset"><value>0</value></param>
<param name="MTP_SmartWalkPattern_LaserBurstGrids"><value>100</value></param>
<param name="MULEXPNO_0"><value>0</value></param>
<param name="MULEXPNO_1"><value>0</value></param>
<param name="MULEXPNO_10"><value>0</value></param>
<param name="MULEXPNO_11"><value>0</value></param>
<param name="MULEXPNO_12"><value>0</value></param>
<param name="MULEXPNO_13"><value>0</value></param>
<param name="MULEXPNO_14"><value>0</value></param>
<param name="MULEXPNO_15"><value>0</value></param>
<param name="MULEXPNO_2"><value>0</value></param>
<param name="MULEXPNO_3"><value>0</value></param>
<param name="MULEXPNO_4"><value>0</value></param>
<param name="MULEXPNO_5"><value>0</value></param>
<param name="MULEXPNO_6"><value>0</value></param>
<param name="MULEXPNO_7"><value>0</value></param>
<param name="MULEXPNO_8"><value>0</value></param>
<param name="MULEXPNO_9"><value>0</value></param>
<param name="MW_cent"><value>592.0</value></param>
<param name="MW_high"><value>2500.0</value></param>
<param name="MW_low"><value>202.76199599670514</value></param>
<param name="MW_range"><value>20.03045766464561</value></param>
<param name="MaldiISD"><value>0</value></param>
<param name="Mass_Tolerance"><value>10.0</value></param>
<param name="Method_SegmentControlType"><value>0</value></param>
<param name="Min_Intensity_Absolute"><value>0.0</value></param>
<param name="Min_Intensity_Relative"><value>0.0</value></param>
<param name="NBL"><value>1</value></param>
<param name="NCI_Chamber"><value>-3.0</value></param>
<param name="NCI_Emission_Current"><value>5.0</value></param>
<param name="NCI_Filament_Selection"><value>0</value></param>
<param name="NCI_FocusLens"><value>-6.7</value></param>
<param name="NCI_GateLensBlock"><value>-20.0</value></param>
<param name="NCI_GateLensPass"><value>80.0</value></param>
<param name="NCI_Ionization_Energy"><value>70.0</value></param>
<param name="NCI_Max_Emission"><value>10.0</value></param>
<param name="NCI_MethaneFlow"><value>16.0</value></param>
<param name="NCI_ReagentTuneSW"><value>0</value></param>
<param name="NCI_Source_Temp"><value>60.0</value></param>
<param name="NCI_TransferLens"><value>5.3</value></param>
<param name="NC_proc"><value>0</value></param>
<param name="NOISE"><value>0.0</value></param>
<param name="NS"><value>40</value></param>
<param name="NS_status"><value>22</value></param>
<param name="NTB_actExclusionResolution"><value>5.0</value></param>
<param name="NTB_autoCalibration"><value>0</value></param>
<param name="NTB_calibrationMode"><value>0</value></param>
<param name="NTB_calibrationThreshold"><value>1000.0</value></param>
<param name="NTB_calibrationTolerance"><value>6.0</value></param>
<param name="NTB_dataReduction"><value>0</value></param>
<param name="NTB_exclSingleChargedIons"><value>0</value></param>
<param name="NTB_exclUnknownAndSingleChargedIons"><value>0</value></param>
<param name="NTB_fillUpPrecursorsFromDynExclusion"><value>0</value></param>
<param name="NTB_groupLength"><value>6</value></param>
<param name="NTB_lockMasses"><value>&lt;massreflist&gt;&lt;refmass name="C5H12O2N"&gt;&lt;mass&gt;118.086255&lt;/mass&gt;&lt;charge&gt;1+&lt;/charge&gt;&lt;/refmass&gt;&lt;refmass name="C6H19O6N3P3"&gt;&lt;mass&gt;322.048121&lt;/mass&gt;&lt;charge&gt;1+&lt;/charge&gt;&lt;/refmass&gt;&lt;refmass name="C12H19O6N3P3F12"&gt;&lt;mass&gt;622.028960&lt;/mass&gt;&lt;charge&gt;1+&lt;/charge&gt;&lt;/refmass&gt;&lt;refmass name="C18H19O6N3P3F24"&gt;&lt;mass&gt;922.009798&lt;/mass&gt;&lt;charge&gt;1+&lt;/charge&gt;&lt;/refmass&gt;&lt;refmass name="C26H19O6N3P3F40"&gt;&lt;mass&gt;1221.990637&lt;/mass&gt;&lt;charge&gt;1+&lt;/charge&gt;&lt;/refmass&gt;&lt;refmass name="C26H19O6N3P3F40"&gt;&lt;mass&gt;1321.984249&lt;/mass&gt;&lt;charge&gt;1+&lt;/charge&gt;&lt;/refmass&gt;&lt;refmass name="C30H19O6N3P3F48"&gt;&lt;mass&gt;1521.971475&lt;/mass&gt;&lt;charge&gt;1+&lt;/charge&gt;&lt;/refmass&gt;&lt;refmass name="C30H19O6N3P3F48"&gt;&lt;mass&gt;1821.952313&lt;/mass&gt;&lt;charge&gt;1+&lt;/charge&gt;&lt;/refmass&gt;&lt;refmass name="C42H19O6N3P3F72"&gt;&lt;mass&gt;2121.933152&lt;/mass&gt;&lt;charge&gt;1+&lt;/charge&gt;&lt;/refmass&gt;&lt;refmass name="C42H19O6N3P3F72"&gt;&lt;mass&gt;2421.913990&lt;/mass&gt;&lt;charge&gt;1+&lt;/charge&gt;&lt;/refmass&gt;&lt;refmass name="C54H19O6N3P3F96"&gt;&lt;mass&gt;2721.894829&lt;/mass&gt;&lt;charge&gt;1+&lt;/charge&gt;&lt;/refmass&gt;&lt;/massreflist&gt;</value></param>
<param name="NTB_maxChargeState"><value>30</value></param>
<param name="NTB_minPreferedChargeState"><value>1</value></param>
<param name="NTB_preferDoubleChargedIons"><value>0</value></param>
<param name="NTB_quantile"><value>90.0</value></param>
<param name="NTB_relThreshold"><value>0.01</value></param>
<param name="NTB_setPeakList"><value>0</value></param>
<param name="NTB_smartSelect"><value>0</value></param>
<param name="NTB_smartSelectTable"><value>&lt;smart-dissociation-table&gt;&lt;charge-state-entry&gt;&lt;charge&gt;0&lt;/charge&gt;&lt;CID-range&gt;&lt;low-mass&gt;-1.7976931348623157E308&lt;/low-mass&gt;&lt;high-mass&gt;-1.7976931348623157E308&lt;/high-mass&gt;&lt;/CID-range&gt;&lt;ETD-range&gt;&lt;low-mass&gt;-1.7976931348623157E308&lt;/low-mass&gt;&lt;high-mass&gt;1.7976931348623157E308&lt;/high-mass&gt;&lt;/ETD-range&gt;&lt;/charge-state-entry&gt;&lt;charge-state-entry&gt;&lt;charge&gt;1&lt;/charge&gt;&lt;CID-range&gt;&lt;low-mass&gt;-1.7976931348623157E308&lt;/low-mass&gt;&lt;high-mass&gt;500.0&lt;/high-mass&gt;&lt;/CID-range&gt;&lt;ETD-range&gt;&lt;low-mass&gt;400.0&lt;/low-mass&gt;&lt;high-mass&gt;1.7976931348623157E308&lt;/high-mass&gt;&lt;/ETD-range&gt;&lt;/charge-state-entry&gt;&lt;charge-state-entry&gt;&lt;charge&gt;3&lt;/charge&gt;&lt;CID-range&gt;&lt;low-mass&gt;-1.7976931348623157E308&lt;/low-mass&gt;&lt;high-mass&gt;1.7976931348623157E308&lt;/high-mass&gt;&lt;/CID-range&gt;&lt;ETD-range&gt;&lt;low-mass&gt;-1.7976931348623157E308&lt;/low-mass&gt;&lt;high-mass&gt;-1.7976931348623157E308&lt;/high-mass&gt;&lt;/ETD-range&gt;&lt;/charge-state-entry&gt;&lt;charge-state-entry&gt;&lt;charge&gt;4&lt;/charge&gt;&lt;CID-range&gt;&lt;low-mass&gt;-1.7976931348623157E308&lt;/low-mass&gt;&lt;high-mass&gt;700.0&lt;/high-mass&gt;&lt;/CID-range&gt;&lt;ETD-range&gt;&lt;low-mass&gt;600.0&lt;/low-mass&gt;&lt;high-mass&gt;1.7976931348623157E308&lt;/high-mass&gt;&lt;/ETD-range&gt;&lt;/charge-state-entry&gt;&lt;/smart-dissociation-table&gt;</value></param>
<param name="NTB_strictActExclTime"><value>0</value></param>
<param name="NTB_useStrictGroupLength"><value>1</value></param>
<param name="NoisPct"><value>1.3</value></param>
<param name="NumLaserShots"><value>10</value></param>
<param name="O1"><value>528269.88042928</value></param>
<param name="Oct1_Bias2"><value>2.0</value></param>
<param name="Oct1_Bias2_Delta"><value>0.0</value></param>
<param name="Oct1_Bias_H"><value>2.5</value></param>
<param name="Oct1_Bias_L"><value>4.0</value></param>
<param name="Oct1_Extract"><value>-10.0</value></param>
<param name="Oct1_PartitionLens"><value>3.5</value></param>
<param name="Oct1_RFAmp"><value>400.0</value></param>
<param name="Oct1_RF_Freq"><value>1.0</value></param>
<param name="Oct1_Trap"><value>10.0</value></param>
<param name="PAPS"><value>1</value></param>
<param name="PATCHNO"><value>L2:0</value></param>
<param name="PC"><value>2.0</value></param>
<param name="PCD_Optimize_Mode"><value>0</value></param>
<param name="PHC0"><value>0.0</value></param>
<param name="PHC1"><value>0.0</value></param>
<param name="PH_mod"><value>2</value></param>
<param name="PI_0"><value>1117.5</value></param>
<param name="PI_1"><value>429.0</value></param>
<param name="PI_2"><value>401.0</value></param>
<param name="PI_3"><value>424.219</value></param>
<param name="PIoff_0"><value>-500.0</value></param>
<param name="PIoff_1"><value>-1000.0</value></param>
<param name="PIoff_2"><value>-1000.0</value></param>
<param name="PIoff_3"><value>500.0</value></param>
<param name="PL_0"><value>90.0</value></param>
<param name="PL_1"><value>120.0</value></param>
<param name="PL_10"><value>120.0</value></param>
<param name="PL_11"><value>120.0</value></param>
<param name="PL_12"><value>26.9</value></param>
<param name="PL_13"><value>29.794708</value></param>
<param name="PL_14"><value>27.863136</value></param>
<param name="PL_15"><value>120.0</value></param>
<param name="PL_16"><value>120.0</value></param>
<param name="PL_17"><value>120.0</value></param>
<param name="PL_18"><value>34.307144</value></param>
<param name="PL_19"><value>9.5</value></param>
<param name="PL_2"><value>120.0</value></param>
<param name="PL_20"><value>120.0</value></param>
<param name="PL_21"><value>120.0</value></param>
<param name="PL_22"><value>120.0</value></param>
<param name="PL_23"><value>35.0</value></param>
<param name="PL_24"><value>120.0</value></param>
<param name="PL_25"><value>120.0</value></param>
<param name="PL_26"><value>120.0</value></param>
<param name="PL_27"><value>120.0</value></param>
<param name="PL_28"><value>120.0</value></param>
<param name="PL_29"><value>120.0</value></param>
<param name="PL_3"><value>8.843587</value></param>
<param name="PL_30"><value>120.0</value></param>
<param name="PL_31"><value>120.0</value></param>
<param name="PL_4"><value>3.33836</value></param>
<param name="PL_5"><value>120.0</value></param>
<param name="PL_6"><value>120.0</value></param>
<param name="PL_7"><value>19.931568</value></param>
<param name="PL_8"><value>33.038116</value></param>
<param name="PL_9"><value>21.950132</value></param>
<param name="PP_meth"><value>0</value></param>
<param name="PULPROG"><value>basicTIMS3_ADD</value></param>
<param name="PULSED_VALVE_1_MS3"><value>0</value></param>
<param name="PULSED_VALVE_1_MS4"><value>0</value></param>
<param name="PULSED_VALVE_1_ON"><value>0</value></param>
<param name="PULSED_VALVE_2_MS3"><value>0</value></param>
<param name="PULSED_VALVE_2_MS4"><value>0</value></param>
<param name="PULSED_VALVE_2_ON"><value>0</value></param>
<param name="PV1"><value>0.7</value></param>
<param name="PV2"><value>0.7</value></param>
<param name="PV2Q"><value>1.0</value></param>
<param name="P_0"><value>3000.0</value></param>
<param name="P_1"><value>5000.0</value></param>
<param name="P_10"><value>0.1</value></param>
<param name="P_11"><value>0.1</value></param>
<param name="P_12"><value>5000.0</value></param>
<param name="P_13"><value>200000.0</value></param>
<param name="P_14"><value>300.0</value></param>
<param name="P_15"><value>0.1</value></param>
<param name="P_16"><value>0.1</value></param>
<param name="P_17"><value>0.1</value></param>
<param name="P_18"><value>250000.0</value></param>
<param name="P_19"><value>300.0</value></param>
<param name="P_2"><value>1750.0</value></param>
<param name="P_20"><value>0.1</value></param>
<param name="P_21"><value>0.1</value></param>
<param name="P_22"><value>0.1</value></param>
<param name="P_23"><value>250000.0</value></param>
<param name="P_24"><value>0.1</value></param>
<param name="P_25"><value>5.0</value></param>
<param name="P_26"><value>20000.0</value></param>
<param name="P_27"><value>0.1</value></param>
<param name="P_28"><value>0.1</value></param>
<param name="P_29"><value>20000.0</value></param>
<param name="P_3"><value>20.0</value></param>
<param name="P_30"><value>73704.33</value></param>
<param name="P_31"><value>0.1</value></param>
<param name="P_4"><value>300.0</value></param>
<param name="P_5"><value>600000.0</value></param>
<param name="P_6"><value>120.0</value></param>
<param name="P_7"><value>158465.0</value></param>
<param name="P_8"><value>250000.0</value></param>
<param name="P_9"><value>300.0</value></param>
<param name="Polarity_Alternate"><value>0</value></param>
<param name="Q1CID"><value>1</value></param>
<param name="Q1DC"><value>1</value></param>
<param name="Q1Mass"><value>1218.5</value></param>
<param name="Q1Res"><value>8.0</value></param>
<param name="Q1Res_TimeSlice01"><value>8.0</value></param>
<param name="Q1Res_TimeSlice25"><value>0.0</value></param>
<param name="Q1_Bias"><value>0.0</value></param>
<param name="Q1_EntranceLens"><value>-1.0</value></param>
<param name="Q1_ExitLens"><value>3.0</value></param>
<param name="Q1_Focus"><value>-80.0</value></param>
<param name="Q1_FocusOffset"><value>0.0</value></param>
<param name="Q1_Frag_Energy"><value>55.0</value></param>
<param name="Q1_PostFilter"><value>0.0</value></param>
<param name="Q1_PreFilter"><value>0.0</value></param>
<param name="Q1_Shell"><value>0.0</value></param>
<param name="QFSCU_OPMODE"><value></value></param>
<param name="QFSCU_OVERWRITE"><value>622.0/3.0/622.0/3.0/1177.047/98.41,622.0/5.0/622.1/4.7/1176.311/98.085,622.0/8.0/621.2/7.7/1174.163/97.407,622.0/10.0/621.7/9.9/1173.323/97.077,622.0/20.0/620.5/17.9/1168.529/95.448,622.0/35.0/617.5/37.7/1159.497/92.633,922.0/3.0/921.9/3.0/1741.807/146.188,922.0/5.0/921.9/4.6/1740.736/145.82,922.0/8.0/922.0/7.6/1738.863/145.193,922.0/10.0/921.4/9.9/1737.278/144.779,922.0/20.0/920.3/20.5/1732.858/143.104,922.0/35.0/919.6/33.4/1724.03/140.665,1222.0/3.0/1221.8/3.2/2306.721/193.905,1222.0/5.0/1221.7/5.5/2305.512/193.484,1222.0/8.0/1221.7/8.5/2303.798/192.911,1222.0/10.0/1221.7/10.0/2302.791/192.59,1222.0/20.0/1220.2/18.8/2297.645/190.888,1222.0/35.0/1223.9/37.2/2289.634/187.807,1222.0/50.0/1219.1/49.2/2285.464/185.103,1222.0/100.0/1211.3/98.4/2263.891/175.246,1522.0/3.0/1522.1/2.8/2871.883/241.67,1522.0/5.0/1521.6/4.9/2870.627/241.283,1522.0/8.0/1528.0/7.4/2869.505/240.817,1522.0/10.0/1522.2/9.6/2868.149/240.332,1522.0/20.0/1520.4/18.5/2863.186/238.705,1522.0/35.0/1519.2/32.4/2855.039/236.145,1522.0/50.0/1523.3/52.3/2857.17/233.579,1522.0/100.0/1519.4/108.6/2839.366/224.002,1522.0/250.0/1545.6/235.4/2760.171/199.633,1822.0/3.0/1821.9/2.8/3436.978/289.435,1822.0/5.0/1821.6/4.9/3435.521/288.94,1822.0/8.0/1821.2/8.4/3433.054/288.194,1822.0/10.0/1822.1/10.1/3432.792/287.966,1822.0/20.0/1820.2/18.4/3427.85/286.374,1822.0/35.0/1818.1/33.9/3420.455/283.853,1822.0/50.0/1825.0/48.0/3424.434/281.454,1822.0/100.0/1824.2/102.5/3401.811/272.378,1822.0/250.0/1801.8/270.6/3302.071/244.588,2122.0/3.0/2121.7/3.0/4001.713/337.089,2122.0/5.0/2121.7/5.0/4000.543/336.67,2122.0/8.0/2121.0/7.7/3998.571/336.064,2122.0/10.0/2122.1/10.1/3997.202/335.63,2122.0/20.0/2122.0/18.4/3993.694/334.159,2122.0/35.0/2121.3/38.4/3986.732/331.143,2422.0/3.0/2421.9/3.0/4566.915/384.788,2422.0/5.0/2421.9/4.5/4565.766/384.346,2422.0/8.0/2421.7/8.2/4563.192/383.578,2422.0/10.0/2422.2/10.5/4562.713/383.301,2422.0/20.0/2422.4/20.7/4558.828/381.681,2422.0/35.0/2418.9/35.7/4550.756/378.901,2722.0/3.0/2721.8/3.2/5131.881/432.452,2722.0/5.0/2721.9/4.5/5131.158/432.141,2722.0/8.0/2721.9/9.0/5128.088/431.157,2722.0/10.0/2721.8/10.0/5127.227/430.953,2722.0/20.0/2720.9/19.5/5124.38/429.557,2722.0/35.0/2720.3/33.1/5117.569/427.074</value></param>
<param name="QFSCU_STORE"><value></value></param>
<param name="QFSCU_TABLE"><value></value></param>
<param name="RES1"><value>1.0</value></param>
<param name="RES2"><value>1.0</value></param>
<param name="RES3"><value>1.0</value></param>
<param name="RES4"><value>1.0</value></param>
<param name="REVERSE"><value>1</value></param>
<param name="RGAIN"><value>0</value></param>
<param name="RPE_Mode"><value>0</value></param>
<param name="RPE_Power_Trans_mz"><value>100.0</value></param>
<param name="RPE_Power_exchi"><value>100.0</value></param>
<param name="RPE_Power_exclow"><value>100.0</value></param>
<param name="RPE_Ramp_Style"><value>0</value></param>
<param name="RPE_Transition_mz"><value>1000.0</value></param>
<param name="Reservoir_1_Pressure"><value>12.0</value></param>
<param name="Reservoir_2_Pressure"><value>1.0E-4</value></param>
<param name="Reverse_ETDSW"><value>0</value></param>
<param name="RxFilter"><value>2</value></param>
<param name="RxGain"><value>1</value></param>
<param name="RxMode"><value>1</value></param>
<param name="SEL_0"><value>0.5</value></param>
<param name="SEL_1"><value>0.5</value></param>
<param name="SEL_2"><value>0.5</value></param>
<param name="SEL_3"><value>0.5</value></param>
<param name="SFO1"><value>0.5282698804292799</value></param>
<param name="SI"><value>2097152</value></param>
<param name="SN_Fact"><value>1.0</value></param>
<param name="SORI"><value>0</value></param>
<param name="SORI_MS3"><value>0</value></param>
<param name="SORI_MS4"><value>0</value></param>
<param name="SPNAM_0"><value>(null)</value></param>
<param name="SPNAM_1"><value>(null)</value></param>
<param name="SPNAM_10"><value>(null)</value></param>
<param name="SPNAM_11"><value>(null)</value></param>
<param name="SPNAM_12"><value>(null)</value></param>
<param name="SPNAM_13"><value>(null)</value></param>
<param name="SPNAM_14"><value>(null)</value></param>
<param name="SPNAM_15"><value>(null)</value></param>
<param name="SPNAM_2"><value>(null)</value></param>
<param name="SPNAM_3"><value>(null)</value></param>
<param name="SPNAM_4"><value>(null)</value></param>
<param name="SPNAM_5"><value>(null)</value></param>
<param name="SPNAM_6"><value>(null)</value></param>
<param name="SPNAM_7"><value>(null)</value></param>
<param name="SPNAM_8"><value>(null)</value></param>
<param name="SPNAM_9"><value>(null)</value></param>
<param name="SPOFFS_0"><value>0.0</value></param>
<param name="SPOFFS_1"><value>0.0</value></param>
<param name="SPOFFS_10"><value>0.0</value></param>
<param name="SPOFFS_11"><value>0.0</value></param>
<param name="SPOFFS_12"><value>0.0</value></param>
<param name="SPOFFS_13"><value>0.0</value></param>
<param name="SPOFFS_14"><value>0.0</value></param>
<param name="SPOFFS_15"><value>0.0</value></param>
<param name="SPOFFS_2"><value>0.0</value></param>
<param name="SPOFFS_3"><value>0.0</value></param>
<param name="SPOFFS_4"><value>0.0</value></param>
<param name="SPOFFS_5"><value>0.0</value></param>
<param name="SPOFFS_6"><value>0.0</value></param>
<param name="SPOFFS_7"><value>0.0</value></param>
<param name="SPOFFS_8"><value>0.0</value></param>
<param name="SPOFFS_9"><value>0.0</value></param>
<param name="SP_0"><value>8.0</value></param>
<param name="SP_1"><value>150.0</value></param>
<param name="SP_10"><value>150.0</value></param>
<param name="SP_11"><value>150.0</value></param>
<param name="SP_12"><value>150.0</value></param>
<param name="SP_13"><value>150.0</value></param>
<param name="SP_14"><value>150.0</value></param>
<param name="SP_15"><value>150.0</value></param>
<param name="SP_2"><value>150.0</value></param>
<param name="SP_3"><value>150.0</value></param>
<param name="SP_4"><value>150.0</value></param>
<param name="SP_5"><value>150.0</value></param>
<param name="SP_6"><value>150.0</value></param>
<param name="SP_7"><value>150.0</value></param>
<param name="SP_8"><value>150.0</value></param>
<param name="SP_9"><value>150.0</value></param>
<param name="SSB"><value>0.0</value></param>
<param name="SW"><value>1720883.4778771948</value></param>
<param name="SW_h"><value>909090.9090909091</value></param>
<param name="SW_h_Broadband"><value>909090.9090909091</value></param>
<param name="SW_h_Narrowband"><value>6250.0</value></param>
<param name="S_CapillaryExit_H"><value>200.0</value></param>
<param name="S_CapillaryExit_L"><value>180.0</value></param>
<param name="S_Deflector_L"><value>200.0</value></param>
<param name="S_Funnel1_DC"><value>60.0</value></param>
<param name="S_Funnel2_DC"><value>14.5</value></param>
<param name="S_Funnel_RF"><value>230.0</value></param>
<param name="S_MaldiPlate_L"><value>0.0</value></param>
<param name="S_Skimmer1"><value>50.0</value></param>
<param name="S_Skimmer2_L"><value>5.0</value></param>
<param name="SaveFid"><value>0</value></param>
<param name="SaveScanSpectrum"><value>1</value></param>
<param name="StitchedExpNumFIDs"><value>1</value></param>
<param name="StitchedExperiment"><value>0</value></param>
<param name="SwpDir"><value>0</value></param>
<param name="SwpEnabled_0"><value>0</value></param>
<param name="SwpEnabled_1"><value>0</value></param>
<param name="SwpEnabled_2"><value>0</value></param>
<param name="SwpEnabled_3"><value>0</value></param>
<param name="SwpHigh_0"><value>10.0</value></param>
<param name="SwpHigh_1"><value>10.0</value></param>
<param name="SwpHigh_2"><value>10.0</value></param>
<param name="SwpHigh_3"><value>10.0</value></param>
<param name="SwpLow_0"><value>10.0</value></param>
<param name="SwpLow_1"><value>10.0</value></param>
<param name="SwpLow_2"><value>10.0</value></param>
<param name="SwpLow_3"><value>10.0</value></param>
<param name="SwpRate_0"><value>500.0</value></param>
<param name="SwpRate_1"><value>500.0</value></param>
<param name="SwpRate_2"><value>500.0</value></param>
<param name="SwpRate_3"><value>500.0</value></param>
<param name="SwpTime_0"><value>0.01</value></param>
<param name="SwpTime_1"><value>0.01</value></param>
<param name="SwpTime_2"><value>0.01</value></param>
<param name="SwpTime_3"><value>0.01</value></param>
<param name="TD"><value>1048576</value></param>
<param name="TD_Broadband"><value>1048576</value></param>
<param name="TD_Narrowband"><value>16384</value></param>
<param name="TDeff"><value>0</value></param>
<param name="TDoff"><value>0</value></param>
<param name="TILT"><value>1</value></param>
<param name="TILT_negative"><value>1</value></param>
<param name="TILT_positive"><value>1</value></param>
<param name="VCLIST"><value>se__curr_vc</value></param>
<param name="VD"><value>0.0</value></param>
<param name="VDLIST"><value>reagent_1</value></param>
<param name="VP"><value>0.0</value></param>
<param name="VPLIST"><value>PPPPPPPPPPPPPPP</value></param>
<param name="VPV1_0"><value>1.0</value></param>
<param name="VPV1_1"><value>0.45</value></param>
<param name="VPV1_2"><value>0.0</value></param>
<param name="VPV2_0"><value>1.0</value></param>
<param name="VPV2_1"><value>0.55</value></param>
<param name="VPV2_2"><value>0.0</value></param>
<param name="VSTEP_0"><value>0</value></param>
<param name="VSTEP_1"><value>1</value></param>
<param name="VSTEP_2"><value>1</value></param>
<param name="V_Ramp_Time_1"><value>0.01</value></param>
<param name="V_Ramp_Time_2"><value>0.01</value></param>
<param name="WDW"><value>3</value></param>
<param name="XBB"><value>100.0</value></param>
<param name="XHR"><value>45.0</value></param>
<param name="Xfer_Bias"><value>-30.0</value></param>
<param name="Xfer_EntranceLens"><value>-20.0</value></param>
<param name="Xfer_ExitLens"><value>-20.0</value></param>
<param name="Xfer_Freq"><value>1.0</value></param>
<param name="Xfer_Lens_1"><value>-40.0</value></param>
<param name="Xfer_Lens_2"><value>-11.0</value></param>
<param name="Xfer_Lens_3"><value>-50.0</value></param>
<param name="Xfer_RFAmp"><value>450.0</value></param>
<param name="YMAX_p"><value>100000000</value></param>
<param name="YMIN_p"><value>0</value></param>
<param name="ZG_DisplayMode"><value>0</value></param>
<param name="ftmsPartNumber"><value>271500</value></param>
<param name="ftmsSerialNumber"><value>00014</value></param>
</paramlist>


<!-- ================================== QPE Data for Absorption Mode =============================== -->
<QPE_Data>
	<version>3.0</version>
	<creationDate><![CDATA[unknown]]></creationDate>
	<origDataPath><![CDATA[unknown]]></origDataPath>
	<!-- params that QPE directly depends upon, if these change QPE is invalid -->
	<param name="A"><value>0.0</value></param>
	<param name="B"><value>0.0</value></param>
	<param name="C"><value>0.0</value></param>
	<param name="D"><value>0.0</value></param>
	<param name="polyOrder"><value>2</value></param>
	<param name="polarity"><value>0</value></param>
	<param name="SI"><value>0</value></param>
	<param name="excFreqHigh"><value>0.0</value></param>
	<param name="excFreqLow"><value>0.0</value></param>
	<param name="EM"><value>1</value></param>
	<param name="P_3"><value>0.0</value></param>
	<param name="XBB"><value>0.0</value></param>
	<param name="P_0"><value>0.0</value></param>
	<param name="SPNAM0"><value></value></param>
	<param name="RPE_Mode"><value>0</value></param>
	<param name="RPE_RampStyle"><value>0</value></param>
	<param name="RPE_PowerHigh"><value>0.0</value></param>
	<param name="RPE_PowerLow"><value>0.0</value></param>
	<param name="RPE_PowerTransMZ"><value>0.0</value></param>
	<param name="RPE_TransMZ"><value>0.0</value></param>
	<!-- "Advanced"/optional params used during QPE generation, these can change and QPE still valid -->
	<param name="AMP_Center_MZ"><value>0.0</value></param>
	<param name="AMP_High_MZ"><value>0.0</value></param>
	<param name="AMP_Low_MZ"><value>0.0</value></param>
	<param name="AMP_Min_Peak_SN"><value>10.0</value></param>
	<param name="AMP_Perform_PreCalculation_Correction"><value>false</value></param>
	<param name="AMP_UseAdvancedParams"><value>false</value></param>
	<param name="AMP_UseGeneticAlgorithm"><value>false</value></param>
	<param name="AMP_UseHighChargeStateRules"><value>false</value></param>
	<param name="AMP_UseSparseSpectrumRules"><value>false</value></param>
	<param name="AMP_WDW"><value>5</value></param>
	<param name="Kilgour_WDW_Factor"><value>0.5</value></param>
	<!-- Unique Identification Number -->
	<ID>0</ID>
</QPE_Data>


<!-- ================================== Method Reporting Information =============================== -->
<reportinfo>

<section title="Main">

<section title="Polarity">
	<param title="Polarity"  value="Positive" />
	<param title="Alternate Polarity"  value="off" />
</section>

<section title="Chromatography">
	<param title="LC Mode"  value="off" />
	<param title="LC Run Time"  value="75.0" unit="min" />
	<param title="Auto MS/MS"  value="off" />
	<param title="ESI High Voltage"  value="on" />
	<param title="Source Quench"  value="on" />
</section>
</section>

<section title="Mode">

<section title="Acquisition Mass Control">
	<param title="Detection Mode"  value="Broadband" />
	<param title="Data Acquisition Size"  value="1048576" />
	<param title="Data Processing Size (SI)"  value="2097152" />
	<param title="Broadband Low Mass"  value="202.8" unit="m/z" />
	<param title="Broadband High Mass"  value="2500.0" unit="m/z" />
	<param title="Pulse Program"  value="basicTIMS3_ADD" />
</section>

<section title="Data Storage">
	<param title="Save Reduced Profile Spectrum"  value="off" />
	<param title="Save Full Profile Spectrum"  value="on" />
	<param title="Save FID File"  value="off" />
</section>

<section title="Accumulation">
	<param title="NS"  value="40" />
	<param title="Source Accumulation"  value="0.001" unit="sec" />
	<param title="Ion Accumulation Time"  value="8.000" unit="sec" />
	<param title="Ion cooling time"  value="0.001" unit="sec" />
	<param title="Time of Flight to Detector"  value="0.001" unit="sec" />
	<param title="Selective Accumulation"  value="off" />
	<param title="CASI Segmented Acquisition"  value="off" />
	<param title="Accumulation During Detection"  value="on" />
	<param title="LC Capture Mode"  value="off" />
</section>

<section title="Auto Calibration">
	<param title="On-line Calibration"  value="off" />
</section>
</section>

<section title="API Source">

<section title="API Source">
	<param title="Source"  value="Nano-ESI_Online" />
	<param title="Capillary"  value="750.0" unit="V" />
	<param title="Spray Shield"  value="-50.0" unit="V" />
	<param title="Drying Gas Flow Rate"  value="7.4" unit="L/min" />
</section>
</section>

<section title="Ion Transfer">

<section title="Source Optics">
	<param title="Capillary Exit"  value="180.0" unit="V" />
	<param title="Deflector Plate"  value="200.0" unit="V" />
	<param title="Skimmer 1"  value="50.0" unit="V" />
	<param title="Funnel RF Amplitude"  value="230.0" unit="Vpp" />
</section>

<section title="Octopole">
	<param title="Octopole Frequency"  value="1.0" />
	<param title="Octopole RF Amplitude"  value="400.0" unit="Vpp" />
</section>

<section title="Quadrupole">
	<param title="Q1 Mass"  value="1218.5" unit="m/z" />
</section>

<section title="Collision Cell">
	<param title="Collision Voltage (Entrance)"  value="-59.0" unit="V" />
	<param title="DC Extract Bias (Entrance)"  value="0.4" unit="V" />
	<param title="Collision Cell Frequency"  value="1.0" />
	<param title="Collision Cell RF"  value="2000.0" unit="Vpp" />
	<param title="Transfer Line Frequency"  value="1.0" />
	<param title="Transfer Line RF"  value="450.0" unit="Vpp" />
</section>

<section title="Gas Control">
	<param title="Collision Gas Flow Rate"  value="40.0" unit="%" />
	<param title="Collision Gas"  value="on" />
</section>
</section>

<section title="Analyzer">

<section title="Infinity Cell">
	<param title="Transfer Exit Lens"  value="-20.0" unit="V" />
	<param title="Analyzer Entrance"  value="-10.0" unit="V" />
	<param title="Sidekick"  value="-1.0" unit="V" />
	<param title="Sidekick Offset"  value="-10.0" unit="V" />
	<param title="Front Trap Plate"  value="0.7" unit="V" />
	<param title="Back Trap Plate"  value="0.7" unit="V" />
	<param title="Excitation Power (Sweep/Shot)"  value="8.8" unit="dB" />
	<param title="Sweep Direction"  value="Decreasing" />
	<param title="No. of Cell Fills"  value="1" />
</section>
</section>

<section title="Source MS">

<section title="In Source Fragmentation">
	<param title="InSource CID"  value="off" />
	<param title="InSource Collision Energy"  value="100.0" unit="V" />
	<param title="MALDI-ISD"  value="off" />
</section>

<section title="Quadrupole MS/MS">
	<param title="Q1 Isolate"  value="on" />
	<param title="Q1 CID"  value="on" />
	<param title="Q1 CID Energy"  value="55.0" unit="V" />
	<param title="Q1 Mass"  value="1218.5" unit="m/z" />
	<param title="Q1 Isolation Window"  value="8.0" />
	<param title="Collision Cell RF"  value="2000.0" unit="Vpp" />
	<param title="Collision Cell Frequency"  value="1.0" />
</section>

<section title="ETD">
	<param title="ETD Switch"  value="off" />
</section>
</section>
</reportinfo>

</method>
