# Supplementary material for: De novo glycan sequencing by electronic excitation dissociation MS2-guided MS3 analysis on an Omnitrap-Orbitrap hybrid instrument
Source: Chem Sci. 2023 Jun 2;14(24):6695–704. doi: 10.1039/d3sc00870c (PMC10284134; doi:10.1039/d3sc00870c)
Supplement: SC-014-D3SC00870C-s002 [file SC-014-D3SC00870C-s002.zip › corrsweep_msms]

***************************************************************************
**  THIS IS AN EXACT COPY OF THE ORIGINAL FILE USED FOR ACQUISITION.     **
**  THIS HEADER HAS BEEN ADDED TO IDENTIFY THIS AS A 'REFERENCE ONLY'    **
**  FILE.  IT IS MEANT ONLY FOR ARCHIVAL AND DIAGNOSTIC PURPOSES.        **
***************************************************************************

921609.04
918275.70
914942.37
911609.04
908275.70
904942.37
901609.04
898275.70
894942.37
891609.04
888275.70
884942.37
881609.04
878275.70
874942.37
871609.04
868275.70
864942.37
861609.04
858275.70
854942.37
851609.04
848275.70
844942.37
841609.04
838275.70
834942.37
831609.04
828275.70
824942.37
821609.04
818275.70
814942.37
811609.04
808275.70
804942.37
801609.04
798275.70
794942.37
791609.04
788275.70
784942.37
781609.04
778275.70
774942.37
771609.04
768275.70
764942.37
761609.04
758275.70
754942.37
751609.04
748275.70
744942.37
741609.04
738275.70
734942.37
731609.04
728275.70
724942.37
721609.04
718275.70
714942.37
711609.04
708275.70
704942.37
701609.04
698275.70
694942.37
691609.04
688275.70
684942.37
681609.04
678275.70
674942.37
671609.04
668275.70
664942.37
661609.04
658275.70
654942.37
651609.04
648275.70
644942.37
641609.04
638275.70
634942.37
631609.04
628275.70
624942.37
621609.04
618275.70
614942.37
611609.04
608275.70
604942.37
601609.04
598275.70
594942.37
591609.04
588275.70
584942.37
581609.04
578275.70
574942.37
571609.04
568275.70
564942.37
561609.04
558275.70
554942.37
551609.04
548275.70
544942.37
541609.04
538275.70
534942.37
531609.04
528275.70
524942.37
521609.04
518275.70
514942.37
511609.04
508275.70
504942.37
501609.04
498275.70
494942.37
491609.04
488275.70
484942.37
481609.04
478275.70
474942.37
471609.04
468275.70
464942.37
461609.04
458275.70
454942.37
451609.04
448275.70
444942.37
441609.04
438275.70
434942.37
431609.04
428275.70
424942.37
421609.04
418275.70
414942.37
411609.04
408275.70
404942.37
401609.04
398275.70
394942.37
391609.04
388275.70
384942.37
381609.04
378275.70
374942.37
371609.04
368275.70
364942.37
361609.04
358275.70
354942.37
351609.04
348275.70
344942.37
341609.04
338275.70
334942.37
331609.04
328275.70
324942.37
321609.04
318275.70
314942.37
311609.04
308275.70
304942.37
301609.04
298275.70
294942.37
291609.04
288275.70
284942.37
281609.04
278275.70
274942.37
271609.04
268275.70
264942.37
261609.04
258275.70
254942.37
251609.04
248275.70
244942.37
241609.04
238275.70
234942.37
231609.04
228275.70
224942.37
221609.04
218275.70
214942.37
211609.04
208275.70
204942.37
201609.04
198275.70
194942.37
191609.04
188275.70
184942.37
181609.04
178275.70
174942.37
171609.04
168275.70
161609.04
158275.70
154942.37
151609.04
148275.70
144942.37
141609.04
138275.70
134942.37
131609.04
128275.70
124942.37
121609.04
118275.70
114942.37
111609.04
108275.70
104942.37
101609.04
98275.70
94942.37
91609.04
88275.70
84942.37
81609.04
78275.70
74942.37
