# Supplementary material for: De novo glycan sequencing by electronic excitation dissociation MS2-guided MS3 analysis on an Omnitrap-Orbitrap hybrid instrument
Source: Chem Sci. 2023 Jun 2;14(24):6695–704. doi: 10.1039/d3sc00870c (PMC10284134; doi:10.1039/d3sc00870c)
Supplement: SC-014-D3SC00870C-s002 [file SC-014-D3SC00870C-s002.zip › excitesweep]

***************************************************************************
**  THIS IS AN EXACT COPY OF THE ORIGINAL FILE USED FOR ACQUISITION.     **
**  THIS HEADER HAS BEEN ADDED TO IDENTIFY THIS AS A 'REFERENCE ONLY'    **
**  FILE.  IT IS MEANT ONLY FOR ARCHIVAL AND DIAGNOSTIC PURPOSES.        **
***************************************************************************

909101.44
908476.61
907851.78
907226.95
906602.13
905977.30
905352.47
904727.64
904102.81
903477.98
902853.15
902228.32
901603.49
900978.66
900353.83
899729.00
899104.17
898479.34
897854.51
897229.68
896604.85
895980.02
895355.19
894730.36
894105.53
893480.70
892855.88
892231.05
891606.22
890981.39
890356.56
889731.73
889106.90
888482.07
887857.24
887232.41
886607.58
885982.75
885357.92
884733.09
884108.26
883483.43
882858.60
882233.77
881608.94
880984.11
880359.28
879734.45
879109.62
878484.80
877859.97
877235.14
876610.31
875985.48
875360.65
874735.82
874110.99
873486.16
872861.33
872236.50
871611.67
870986.84
870362.01
869737.18
869112.35
868487.52
867862.69
867237.86
866613.03
865988.20
865363.37
864738.55
864113.72
863488.89
862864.06
862239.23
861614.40
860989.57
860364.74
859739.91
859115.08
858490.25
857865.42
857240.59
856615.76
855990.93
855366.10
854741.27
854116.44
853491.61
852866.78
852241.95
851617.12
850992.30
850367.47
849742.64
849117.81
848492.98
847868.15
847243.32
846618.49
845993.66
845368.83
844744.00
844119.17
843494.34
842869.51
842244.68
841619.85
840995.02
840370.19
839745.36
839120.53
838495.70
837870.87
837246.04
836621.22
835996.39
835371.56
834746.73
834121.90
833497.07
832872.24
832247.41
831622.58
830997.75
830372.92
829748.09
829123.26
828498.43
827873.60
827248.77
826623.94
825999.11
825374.28
824749.45
824124.62
823499.79
822874.97
822250.14
821625.31
821000.48
820375.65
819750.82
819125.99
818501.16
817876.33
817251.50
816626.67
816001.84
815377.01
814752.18
814127.35
813502.52
812877.69
812252.86
811628.03
811003.20
810378.37
809753.54
809128.71
808503.89
807879.06
807254.23
806629.40
806004.57
805379.74
804754.91
804130.08
803505.25
802880.42
802255.59
801630.76
801005.93
800381.10
799756.27
799131.44
798506.61
797881.78
797256.95
796632.12
796007.29
795382.46
794757.64
794132.81
793507.98
792883.15
792258.32
791633.49
791008.66
790383.83
789759.00
789134.17
788509.34
787884.51
787259.68
786634.85
786010.02
785385.19
784760.36
784135.53
783510.70
782885.87
782261.04
781636.21
781011.39
780386.56
779761.73
779136.90
778512.07
777887.24
777262.41
776637.58
776012.75
775387.92
774763.09
774138.26
773513.43
772888.60
772263.77
771638.94
771014.11
770389.28
769764.45
769139.62
768514.79
767889.96
767265.13
766640.31
766015.48
765390.65
764765.82
764140.99
763516.16
762891.33
762266.50
761641.67
761016.84
760392.01
759767.18
759142.35
758517.52
757892.69
757267.86
756643.03
756018.20
755393.37
754768.54
754143.71
753518.88
752894.06
752269.23
751644.40
751019.57
750394.74
749769.91
749145.08
748520.25
747895.42
747270.59
746645.76
746020.93
745396.10
744771.27
744146.44
743521.61
742896.78
742271.95
741647.12
741022.29
740397.46
739772.63
739147.80
738522.98
737898.15
737273.32
736648.49
736023.66
735398.83
734774.00
734149.17
733524.34
732899.51
732274.68
731649.85
731025.02
730400.19
729775.36
729150.53
728525.70
727900.87
727276.04
726651.21
726026.38
725401.55
724776.73
724151.90
723527.07
722902.24
722277.41
721652.58
721027.75
720402.92
719778.09
719153.26
718528.43
717903.60
717278.77
716653.94
716029.11
715404.28
714779.45
714154.62
713529.79
712904.96
712280.13
711655.30
711030.48
710405.65
709780.82
709155.99
708531.16
707906.33
707281.50
706656.67
706031.84
705407.01
704782.18
704157.35
703532.52
702907.69
702282.86
701658.03
701033.20
700408.37
699783.54
699158.71
698533.88
697909.05
697284.22
696659.40
696034.57
695409.74
694784.91
694160.08
693535.25
692910.42
692285.59
691660.76
691035.93
690411.10
689786.27
689161.44
688536.61
687911.78
687286.95
686662.12
686037.29
685412.46
684787.63
684162.80
683537.97
682913.15
682288.32
681663.49
681038.66
680413.83
679789.00
679164.17
678539.34
677914.51
677289.68
676664.85
676040.02
675415.19
674790.36
674165.53
673540.70
672915.87
672291.04
671666.21
671041.38
670416.55
669791.72
669166.89
668542.07
667917.24
667292.41
666667.58
666042.75
665417.92
664793.09
664168.26
663543.43
662918.60
662293.77
661668.94
661044.11
660419.28
659794.45
659169.62
658544.79
657919.96
657295.13
656670.30
656045.47
655420.64
654795.82
654170.99
653546.16
652921.33
652296.50
651671.67
651046.84
650422.01
649797.18
649172.35
648547.52
647922.69
647297.86
646673.03
646048.20
645423.37
644798.54
644173.71
643548.88
642924.05
642299.22
641674.39
641049.57
640424.74
639799.91
639175.08
638550.25
637925.42
637300.59
636675.76
636050.93
635426.10
634801.27
634176.44
633551.61
632926.78
632301.95
631677.12
631052.29
630427.46
629802.63
629177.80
628552.97
627928.14
627303.31
626678.49
626053.66
625428.83
624804.00
624179.17
623554.34
622929.51
622304.68
621679.85
621055.02
620430.19
619805.36
619180.53
618555.70
617930.87
617306.04
616681.21
616056.38
615431.55
614806.72
614181.89
613557.06
612932.24
612307.41
611682.58
611057.75
610432.92
609808.09
609183.26
608558.43
607933.60
607308.77
606683.94
606059.11
605434.28
604809.45
604184.62
603559.79
602934.96
602310.13
601685.30
601060.47
600435.64
599810.81
599185.98
598561.16
597936.33
597311.50
596686.67
596061.84
595437.01
594812.18
594187.35
593562.52
592937.69
592312.86
591688.03
591063.20
590438.37
589813.54
589188.71
588563.88
587939.05
587314.22
586689.39
586064.56
585439.73
584814.91
584190.08
583565.25
582940.42
582315.59
581690.76
581065.93
580441.10
579816.27
579191.44
578566.61
577941.78
577316.95
576692.12
576067.29
575442.46
574817.63
574192.80
573567.97
572943.14
572318.31
571693.48
571068.66
570443.83
569819.00
569194.17
568569.34
567944.51
567319.68
566694.85
566070.02
565445.19
564820.36
564195.53
563570.70
562945.87
562321.04
561696.21
561071.38
560446.55
559821.72
559196.89
558572.06
557947.23
557322.40
556697.58
556072.75
555447.92
554823.09
554198.26
553573.43
552948.60
552323.77
551698.94
551074.11
550449.28
549824.45
549199.62
548574.79
547949.96
547325.13
546700.30
546075.47
545450.64
544825.81
544200.98
543576.15
542951.33
542326.50
541701.67
541076.84
540452.01
539827.18
539202.35
538577.52
537952.69
537327.86
536703.03
536078.20
535453.37
534828.54
534203.71
533578.88
532954.05
532329.22
531704.39
531079.56
530454.73
529829.90
529205.07
528580.25
527955.42
527330.59
526705.76
526080.93
525456.10
524831.27
524206.44
523581.61
522956.78
522331.95
521707.12
521082.29
520457.46
519832.63
519207.80
518582.97
517958.14
517333.31
516708.48
516083.65
515458.82
514834.00
514209.17
513584.34
512959.51
512334.68
511709.85
511085.02
510460.19
509835.36
509210.53
508585.70
507960.87
507336.04
506711.21
506086.38
505461.55
504836.72
504211.89
503587.06
502962.23
502337.40
501712.57
501087.75
500462.92
499838.09
499213.26
498588.43
497963.60
497338.77
496713.94
496089.11
495464.28
494839.45
494214.62
493589.79
492964.96
492340.13
491715.30
491090.47
490465.64
489840.81
489215.98
488591.15
487966.32
487341.49
486716.67
486091.84
485467.01
484842.18
484217.35
483592.52
482967.69
482342.86
481718.03
481093.20
480468.37
479843.54
479218.71
478593.88
477969.05
477344.22
476719.39
476094.56
475469.73
474844.90
474220.07
473595.24
472970.42
472345.59
471720.76
471095.93
470471.10
469846.27
469221.44
468596.61
467971.78
467346.95
466722.12
466097.29
465472.46
464847.63
464222.80
463597.97
462973.14
462348.31
461723.48
461098.65
460473.82
459848.99
459224.16
458599.34
457974.51
457349.68
456724.85
456100.02
455475.19
454850.36
454225.53
453600.70
452975.87
452351.04
451726.21
451101.38
450476.55
449851.72
449226.89
448602.06
447977.23
447352.40
446727.57
446102.74
445477.91
444853.09
444228.26
443603.43
442978.60
442353.77
441728.94
441104.11
440479.28
439854.45
439229.62
438604.79
437979.96
437355.13
436730.30
436105.47
435480.64
434855.81
434230.98
433606.15
432981.32
432356.49
431731.66
431106.84
430482.01
429857.18
429232.35
428607.52
427982.69
427357.86
426733.03
426108.20
425483.37
424858.54
424233.71
423608.88
422984.05
422359.22
421734.39
421109.56
420484.73
419859.90
419235.07
418610.24
417985.41
417360.58
416735.76
416110.93
415486.10
414861.27
414236.44
413611.61
412986.78
412361.95
411737.12
411112.29
410487.46
409862.63
409237.80
408612.97
407988.14
407363.31
406738.48
406113.65
405488.82
404863.99
404239.16
403614.33
402989.51
402364.68
401739.85
401115.02
400490.19
399865.36
399240.53
398615.70
397990.87
397366.04
396741.21
396116.38
395491.55
394866.72
394241.89
393617.06
392992.23
392367.40
391742.57
391117.74
390492.91
389868.08
389243.26
388618.43
387993.60
387368.77
386743.94
386119.11
385494.28
384869.45
384244.62
383619.79
382994.96
382370.13
381745.30
381120.47
380495.64
379870.81
379245.98
378621.15
377996.32
377371.49
376746.66
376121.83
375497.00
374872.18
374247.35
373622.52
372997.69
372372.86
371748.03
371123.20
370498.37
369873.54
369248.71
368623.88
367999.05
367374.22
366749.39
366124.56
365499.73
364874.90
364250.07
363625.24
363000.41
362375.58
361750.75
361125.93
360501.10
359876.27
359251.44
358626.61
358001.78
357376.95
356752.12
356127.29
355502.46
354877.63
354252.80
353627.97
353003.14
352378.31
351753.48
351128.65
350503.82
349878.99
349254.16
348629.33
348004.50
347379.67
346754.85
346130.02
345505.19
344880.36
344255.53
343630.70
343005.87
342381.04
341756.21
341131.38
340506.55
339881.72
339256.89
338632.06
338007.23
337382.40
336757.57
336132.74
335507.91
334883.08
334258.25
333633.42
333008.60
332383.77
331758.94
331134.11
330509.28
329884.45
329259.62
328634.79
328009.96
327385.13
326760.30
326135.47
325510.64
324885.81
324260.98
323636.15
323011.32
322386.49
321761.66
321136.83
320512.00
319887.17
319262.35
318637.52
318012.69
317387.86
316763.03
316138.20
315513.37
314888.54
314263.71
313638.88
313014.05
312389.22
311764.39
311139.56
310514.73
309889.90
309265.07
308640.24
308015.41
307390.58
306765.75
306140.92
305516.09
304891.27
304266.44
303641.61
303016.78
302391.95
301767.12
301142.29
300517.46
299892.63
299267.80
298642.97
298018.14
297393.31
296768.48
296143.65
295518.82
294893.99
294269.16
293644.33
293019.50
292394.67
291769.84
291145.02
290520.19
289895.36
289270.53
288645.70
288020.87
287396.04
286771.21
286146.38
285521.55
284896.72
284271.89
283647.06
283022.23
282397.40
281772.57
281147.74
280522.91
279898.08
279273.25
278648.42
278023.59
277398.76
276773.94
276149.11
275524.28
274899.45
274274.62
273649.79
273024.96
272400.13
271775.30
271150.47
270525.64
269900.81
269275.98
268651.15
268026.32
267401.49
266776.66
266151.83
265527.00
264902.17
264277.34
263652.51
263027.69
262402.86
261778.03
261153.20
260528.37
259903.54
259278.71
258653.88
258029.05
257404.22
256779.39
256154.56
255529.73
254904.90
254280.07
253655.24
253030.41
252405.58
251780.75
251155.92
250531.09
249906.26
249281.44
248656.61
248031.78
247406.95
246782.12
246157.29
245532.46
244907.63
244282.80
243657.97
243033.14
242408.31
241783.48
241158.65
240533.82
239908.99
239284.16
238659.33
238034.50
237409.67
236784.84
236160.01
235535.18
234910.36
234285.53
233660.70
233035.87
232411.04
231786.21
231161.38
230536.55
229911.72
229286.89
228662.06
228037.23
227412.40
226787.57
226162.74
225537.91
224913.08
224288.25
223663.42
223038.59
222413.76
221788.93
221164.11
220539.28
219914.45
219289.62
218664.79
218039.96
217415.13
216790.30
216165.47
215540.64
214915.81
214290.98
213666.15
213041.32
212416.49
211791.66
211166.83
210542.00
209917.17
209292.34
208667.51
208042.68
207417.85
206793.03
206168.20
205543.37
204918.54
204293.71
203668.88
203044.05
202419.22
201794.39
201169.56
200544.73
199919.90
199295.07
198670.24
198045.41
197420.58
196795.75
196170.92
195546.09
194921.26
194296.43
193671.60
193046.78
192421.95
191797.12
191172.29
190547.46
189922.63
189297.80
188672.97
188048.14
187423.31
186798.48
186173.65
185548.82
184923.99
184299.16
183674.33
183049.50
182424.67
181799.84
181175.01
180550.18
179925.35
179300.53
178675.70
178050.87
177426.04
176801.21
176176.38
175551.55
174926.72
174301.89
173677.06
173052.23
172427.40
171802.57
171177.74
170552.91
169928.08
169303.25
168678.42
168053.59
167428.76
166803.93
166179.10
165554.27
164929.45
164304.62
163679.79
163054.96
162430.13
161805.30
161180.47
160555.64
159930.81
159305.98
158681.15
158056.32
157431.49
156806.66
156181.83
155557.00
154932.17
154307.34
153682.51
153057.68
152432.85
151808.02
151183.20
150558.37
149933.54
149308.71
148683.88
148059.05
147434.22
146809.39
146184.56
145559.73
144934.90
144310.07
143685.24
143060.41
142435.58
141810.75
141185.92
140561.09
139936.26
139311.43
138686.60
138061.77
137436.94
136812.12
136187.29
135562.46
134937.63
134312.80
133687.97
133063.14
132438.31
131813.48
131188.65
130563.82
129938.99
129314.16
128689.33
128064.50
127439.67
126814.84
126190.01
125565.18
124940.35
124315.52
123690.69
123065.87
122441.04
121816.21
121191.38
120566.55
119941.72
119316.89
118692.06
118067.23
117442.40
116817.57
116192.74
115567.91
114943.08
114318.25
113693.42
113068.59
112443.76
111818.93
111194.10
110569.27
109944.44
109319.62
108694.79
108069.96
107445.13
106820.30
106195.47
105570.64
104945.81
104320.98
103696.15
103071.32
102446.49
101821.66
101196.83
100572.00
99947.17
99322.34
98697.51
98072.68
97447.85
96823.02
96198.19
95573.36
94948.54
94323.71
93698.88
93074.05
92449.22
91824.39
91199.56
90574.73
89949.90
89325.07
88700.24
88075.41
87450.58
86825.75
86200.92
85576.09
84951.26
84326.43
83701.60
83076.77
82451.94
81827.11
81202.29
80577.46
79952.63
79327.80
78702.97
78078.14
77453.31
76828.48
76203.65
75578.82
74953.99
74329.16
73704.33
