# Supplementary material for: De novo glycan sequencing by electronic excitation dissociation MS2-guided MS3 analysis on an Omnitrap-Orbitrap hybrid instrument
Source: Chem Sci. 2023 Jun 2;14(24):6695–704. doi: 10.1039/d3sc00870c (PMC10284134; doi:10.1039/d3sc00870c)
Supplement: SC-014-D3SC00870C-s002 [file SC-014-D3SC00870C-s002.zip › pulprog__basictims3_add.compiled]

***************************************************************************
**  THIS IS AN EXACT COPY OF THE ORIGINAL FILE USED FOR ACQUISITION.     **
**  THIS HEADER HAS BEEN ADDED TO IDENTIFY THIS AS A 'REFERENCE ONLY'    **
**  FILE.  IT IS MEANT ONLY FOR ARCHIVAL AND DIAGNOSTIC PURPOSES.        **
***************************************************************************

;==========================================================================
; BASICTIMS3_ADD : Bruker Acquisition Sequence (for) Instrument Control
;
; A simplified generic event sequence (pulse program) for ftmsControl.
; This version supports ETD and MSn events as well as all other common
; experimental timing, pulse and acquisition events using conditional
; substitution based upon method parameter settings.
;
; Rev 1.0 (??/??/??) -- created for ftmsControl
; Rev 1.1 (02/22/13) -- comment updated for ftmsControl
; Rev 1.2 (03/27/13) -- added POST_CAPTURE_DELAY
;==========================================================================

#include <De.incl>
#include <FTMS_ADD.incl>

;--------------------------------------
;Initialization Block
;--------------------------------------
; ~ ~ ~ ~ Automatic Definitions ~ ~ ~ ~
; automatic delays:
; automatic frequency lists:
define list<frequency> ExciteSweep = <ExciteSweep>
define list<frequency> CorrSweep_MSMS = <CorrSweep_MSMS>
; automatic loopcounters:
define loopcounter ExciteSweep_size
define loopcounter CorrSweep_MSMS_size
; ~ ~ ~ ~ Automatic Definitions ~ ~ ~ ~

;--------------------------------------
;Hystar autosuspend Block
;--------------------------------------

;--------------------------------------
;Dataset Acquisition Block ("2D" loop)
;--------------------------------------
; AUTO_EXP_DELAY removed for 1D acquisition
EXP_START,  zd			; beginning of each experiment loop, zero buffers

;--------------------------------------
;Scan Accumulation Block (NS loop)
;--------------------------------------
; AUTO_SCAN_DELAY replaced with a delay parameter (initial value based on other delays)
NS_START, d0			; start of scan accumulation (NS) loop
   ; automatic loopcounter initialization located inside INFINITY_CELL_ACCUM event for ADD
   ; turn on Ultra RF amp (7), set transfer hexapole RF amp=0 (29, no ion transmission)
   1u setnmr4|7 setnmr3|29
   ; set collision cell Entrance (15) and DC (31) high, to make sure quench works properly
   1u setnmr3|15|31

;--------------------------------------
;Source & Infinity Cell Quench Block
;--------------------------------------
   1u setnmr4|12			; source octupole quench on (12)
   25m setnmr3|27 setrtp1|8	; enable infinity cell quench (27) and collision cell quench (8)
   1u setnmr3^27 setnmr4^12 setrtp1^8 ; all quenches off
   1u setnmr3^29			; re-enable transfer hexapole RF (3^29, transmit ions)

;--------------------------------------
;Dynamic Trap Plate Block (raise)
;--------------------------------------
; gated trapping not enabled

;--------------------------------------
;Ion Accumulation Block (start)
;--------------------------------------
SRCFILL, d1			; post quench delay (accumulate in source)
; trigger start of TIMS3 event
   10m setnmr4|31 1u setnmr4^31	; NI Digital Start Trigger

;--------------------------------------
;Accumulation in Collision Cell Block
;--------------------------------------
   1u setnmr3^15^31		; collision cell Entrance (15) and DC (31) for accumulation
   d10 setnmr3|14 1u setnmr3^14	; gate source octupole extract (for d10)
   d11			; post extract delay
; ETD_EXPERIMENT ignored, ETD not enabled

;--------------------------------------
;Accumulation in Infinity Cell Block
;--------------------------------------
; AUTO_SCAN_DELAY replaced with a delay parameter (initial value based on other delays)
; for Accumulation During Detection, use pulse train with shutter open/close
INF_CELL_ACCUM, d0		; <AUTO_SCAN_DELAY> repeated here because this is NS-loop for ADD
; automatic loopcounters: reset value(s)
"ExciteSweep_size = ExciteSweep.len"
"CorrSweep_MSMS_size = CorrSweep_MSMS.len"
   40m setnmr3|13|15|31		; open shutter (13), collision cell Entrance (15) and DC (31) for ejection
   d2 setnmr3|24 1u setnmr3^24^13 ; transfer ions to infinity cell (24), then close shutter (13)
   1u setnmr4|12 setrtp1|8	; enable quench on source octupole (12) and collision cell (8)


;======================================================================
; INTERNAL MS/MS
; --> Possible Events automatically generated
;  1) INFINITY_CELL_ISOLATION
;  2) PULSED_VALVE_1, PULSED_VALVE_2 (for post-isolation/pre-SORI)
;  3) SORI
;  4) ECD
;======================================================================

; --- ISOLATION ---
   10u pl4:f1			; set attenuation for correlated sweep (FCtrl-1)
CR_SWP, p4 ph2 CorrSweep_MSMS:f1 CorrSweep_MSMS.inc		; correlated sweep
   lo to CR_SWP times CorrSweep_MSMS_size	; CorrSweep_MSMS_size steps in sweep

; --- PULSED_VALVE(S) ---
; PULSED_VALVE_1 event disabled - ECD is ON
; PULSED_VALVE_2 event disabled - ECD is ON

; --- SORI ---
; SORI not enabled

; --- ECD ---
   d31
   d12 setnmr3|26		; ECD pulse (INT_GATE)
   10u setnmr3^26


;======================================================================
; INTERNAL MS^3
; --> Possible Events automatically generated
;  1) INTERMEDIATE_PUMP_DELAY
;  2) INFINITY_CELL_ISOLATION_MS3
;  3) PULSED_VALVE_1_MS3, PULSED_VALVE_2_MS3 (for post-isolation/pre-SORI)
;  4) SORI_MS3
;  5) ECD_MS3
;======================================================================

; --- INTERMEDIATE_PUMP_DELAY ---
; INTERMEDIATE_PUMP_DELAY not necessary between MSMS and MS^3

; --- ISOLATION ---
; IN_CELL_ISOLATION_MS3 is disabled

; --- PULSED_VALVE(S) ---
; PULSED_VALVE_1 event disabled - ECD is ON
; PULSED_VALVE_2 event disabled - ECD is ON

; --- SORI ---
; SORI in MS^3 not enabled

; --- ECD ---
; ECD in MS^3 not enabled


;======================================================================
; INTERNAL MS^4
; --> Possible Events automatically generated
;  1) INTERMEDIATE_PUMP_DELAY
;  2) INFINITY_CELL_ISOLATION_MS4
;  3) PULSED_VALVE_1_MS4, PULSED_VALVE_2_MS4 (for post-isolation/pre-SORI)
;  4) SORI_MS4
;  5) ECD_MS4
;======================================================================

; --- INTERMEDIATE_PUMP_DELAY ---
; INTERMEDIATE_PUMP_DELAY not necessary between MS^3 and MS^4

; --- ISOLATION ---
; IN_CELL_ISOLATION_MS4 is disabled

; --- PULSED_VALVE(S) ---
; PULSED_VALVE_1 event disabled - ECD is ON
; PULSED_VALVE_2 event disabled - ECD is ON

; --- SORI ---
; SORI in MS^4 not enabled

; --- ECD ---
; ECD in MS^4 not enabled


;--------------------------------------
;Final pumpdown after all MSn events
;--------------------------------------
; FINAL_PUMP_DELAY not enabled - No ACTIVE PULSED_VALVE events

;--------------------------------------
;Dynamic Trap Plate Block (lower)
;--------------------------------------
; gated trapping not enabled

;--------------------------------------
;Post Capture Delay (PCD)
;--------------------------------------
;POST_CAPTURE_DELAY


;======================================================================
;         EXCITATION AND DETECTION
;======================================================================

; reset phase immediately before Excitation event
   10u reset:f1			; reset phase of DDS in FCtrl-1

;--------------------------------------
;Excitation Block
;--------------------------------------
   10u pl3:f1			; set attenuation for excitation (FCtrl-1)
EXC_SWP, p3 ph1 ExciteSweep:f1 ExciteSweep.inc	; broadcast current list entry and increment pointer
   lo to EXC_SWP times ExciteSweep_size	; ExciteSweep_size entries/steps in excite list

;--------------------------------------
;Detection Block
;--------------------------------------
   ; turn off Ultra RF amp before detect (7), set transfer hexapole RF amp=0 (29, no ion transmission)
   1u setnmr4^7 setnmr3|29
; ADD scan info: aqTime=0.5767168, addAccumTime=8.00100326538086
   ; DETECTION_WITH_ADD: using short version (AQ < Accum)
   ; This complicated detection event breaks up the 'go=' loop into its respective steps.
   ; We use pulse trains and macros to be able to interleave all the events in a readable
   ; fashion.
   ; Note that these macros and the dynamic events (surrounded by <..>) are defined in
   ; the files: .../goFTMS/exp/lists/pp/De.incl and FTMS_ADD.incl
   ACQ_START(ph2,ph1)
   (
      AQ_DWELL_GEN1
      ( aq ICR_CELL_QUENCH_ADD ULTRA_RF_ON_ADD  )
      ( 10m setnmr4|31 1u setnmr4^31 )
      ( COLL_CELL_ACCUM_ESI_ADD  )
   )
   100u rcyc = INF_CELL_ACCUM

;--------------------------------------
;Write, Serial Loop, Exit Block
;--------------------------------------
   10u wr #0			; write data to disk
   exit				; end acquisition/experiment

;--------------------------------------
; Phase program definitions for FCUs
;--------------------------------------
   ph1= 0 0 2 2			; phase program: 0 0 180 180 (exc/det RF)
   ph2= 0 0 0 0			; phase program: 0 0 0 0 (all other RF)


;======================================================================
; This pulse program was generated using:
; -> EventKeyNameDefs_Bruker.properties
; -> IPSO_TIMS3_ECD_delay.properties
; -> MS3_MS4_Bruker.properties
; -> ADD_TIMS3.properties
;======================================================================
