# Supplementary material for: De novo glycan sequencing by electronic excitation dissociation MS2-guided MS3 analysis on an Omnitrap-Orbitrap hybrid instrument
Source: Chem Sci. 2023 Jun 2;14(24):6695–704. doi: 10.1039/d3sc00870c (PMC10284134; doi:10.1039/d3sc00870c)
Supplement: SC-014-D3SC00870C-s002 [file SC-014-D3SC00870C-s002.zip › pulprog__basictims3_add.event_seq]

***************************************************************************
**  THIS IS AN EXACT COPY OF THE ORIGINAL FILE USED FOR ACQUISITION.     **
**  THIS HEADER HAS BEEN ADDED TO IDENTIFY THIS AS A 'REFERENCE ONLY'    **
**  FILE.  IT IS MEANT ONLY FOR ARCHIVAL AND DIAGNOSTIC PURPOSES.        **
***************************************************************************

;==========================================================================
; BASICTIMS3_ADD : Bruker Acquisition Sequence (for) Instrument Control
;
; A simplified generic event sequence (pulse program) for ftmsControl.
; This version supports ETD and MSn events as well as all other common
; experimental timing, pulse and acquisition events using conditional
; substitution based upon method parameter settings.
;
; Rev 1.0 (??/??/??) -- created for ftmsControl
; Rev 1.1 (02/22/13) -- comment updated for ftmsControl
; Rev 1.2 (03/27/13) -- added POST_CAPTURE_DELAY
;==========================================================================

#include <De.incl>
#include <FTMS_ADD.incl>

;--------------------------------------
;Initialization Block
;--------------------------------------
INITIALIZE_EXP

;--------------------------------------
;Hystar autosuspend Block
;--------------------------------------
HYSTAR_AUTOSUSPEND

;--------------------------------------
;Dataset Acquisition Block ("2D" loop)
;--------------------------------------
EXP_START

;--------------------------------------
;Scan Accumulation Block (NS loop)
;--------------------------------------
SCAN_START
ULTRA_RF_ON
COLL_CELL_DC_HIGH

;--------------------------------------
;Source & Infinity Cell Quench Block
;--------------------------------------
ION_QUENCH

;--------------------------------------
;Dynamic Trap Plate Block (raise)
;--------------------------------------
DYNAMIC_TRAP_RAISE

;--------------------------------------
;Ion Accumulation Block (start)
;--------------------------------------
SOURCE_ACCUM
USER_EVENT_1

;--------------------------------------
;Accumulation in Collision Cell Block
;--------------------------------------
COLL_CELL_ACCUM_ADD
ETD_EXPERIMENT

;--------------------------------------
;Accumulation in Infinity Cell Block
;--------------------------------------
INFINITY_CELL_ACCUM_ADD


;======================================================================
; INTERNAL MS/MS
; --> Possible Events automatically generated
;  1) INFINITY_CELL_ISOLATION
;  2) PULSED_VALVE_1, PULSED_VALVE_2 (for post-isolation/pre-SORI)
;  3) SORI
;  4) ECD
;======================================================================
INTERNAL_MSMS

;======================================================================
; INTERNAL MS^3
; --> Possible Events automatically generated
;  1) INTERMEDIATE_PUMP_DELAY
;  2) INFINITY_CELL_ISOLATION_MS3
;  3) PULSED_VALVE_1_MS3, PULSED_VALVE_2_MS3 (for post-isolation/pre-SORI)
;  4) SORI_MS3
;  5) ECD_MS3
;======================================================================
INTERNAL_MS3

;======================================================================
; INTERNAL MS^4
; --> Possible Events automatically generated
;  1) INTERMEDIATE_PUMP_DELAY
;  2) INFINITY_CELL_ISOLATION_MS4
;  3) PULSED_VALVE_1_MS4, PULSED_VALVE_2_MS4 (for post-isolation/pre-SORI)
;  4) SORI_MS4
;  5) ECD_MS4
;======================================================================
INTERNAL_MS4

;--------------------------------------
;Final pumpdown after all MSn events
;--------------------------------------
FINAL_PUMP_DELAY

;--------------------------------------
;Dynamic Trap Plate Block (lower)
;--------------------------------------
DYNAMIC_TRAP_LOWER

;--------------------------------------
;Post Capture Delay (PCD)
;--------------------------------------
;POST_CAPTURE_DELAY


;======================================================================
;         EXCITATION AND DETECTION
;======================================================================

; reset phase immediately before Excitation event
FCU_RESET

;--------------------------------------
;Excitation Block
;--------------------------------------
EXCITATION

;--------------------------------------
;Detection Block
;--------------------------------------
ULTRA_RF_OFF
DETECTION_WITH_ADD

;--------------------------------------
;Write, Serial Loop, Exit Block
;--------------------------------------
WRITE_DATA

;--------------------------------------
; Phase program definitions for FCUs
;--------------------------------------
PHASE_PROGRAM_DEFS
