# Supplementary material for: De novo glycan sequencing by electronic excitation dissociation MS2-guided MS3 analysis on an Omnitrap-Orbitrap hybrid instrument
Source: Chem Sci. 2023 Jun 2;14(24):6695–704. doi: 10.1039/d3sc00870c (PMC10284134; doi:10.1039/d3sc00870c)
Supplement: SC-014-D3SC00870C-s002 [file SC-014-D3SC00870C-s002.zip › submethods.xml]

<?xml version="1.0" encoding="iso-8859-1"?>
<method>
<submethods>

<submethod program="apexControl" revision="0">

<name>20191022_RPD_Man9_iso1218_CID_55V_in_cell_iso1117.5_Delay_0.05</name>

<files>

<file name="apexAcquisition.method"/>

</files>

</submethod>

</submethods>
<locked>false</locked>

<readonly>false</readonly>

<comment/>

</method>
